# Supplementary material for: Integration of QTL Mapping and Whole Genome Sequencing Identifies Candidate Genes for Alkalinity Tolerance in Rice (Oryza sativa)
Source: Int J Mol Sci. 2022 Oct 4;23(19):11791. doi: 10.3390/ijms231911791 (PMC9569586; doi:10.3390/ijms231911791)
Supplement: Supplementary file 1 [file ijms-23-11791-s001.zip]

Archive with 8 entries (8 files):
- Table S1.pdf
- Table S2.pdf
- Table S3.pdf
- Table S4.xlsx
- Table S5.xlsx
- Table S6.xlsx
- Table S7.xlsx
- Table S8.xlsx
