# Supplementary material for: Integration of QTL Mapping and Whole Genome Sequencing Identifies Candidate Genes for Alkalinity Tolerance in Rice (Oryza sativa)
Source: Int J Mol Sci. 2022 Oct 4;23(19):11791. doi: 10.3390/ijms231911791 (PMC9569586; doi:10.3390/ijms231911791)
Supplement: Supplementary file 1 [file ijms-23-11791-s001.zip › Table S4.xlsx]

## Sheet: Candidate_genes
Table S4. List of candidate genes contained in the QTL regions identified under alkaline stress
QTL	Chromosome	Locus ID	Start	Stop	Gene Function
qAKT3.03	3	LOC_Os03g07490	3807593	3807799	expressed protein
qRNK3.03	3	LOC_Os03g07500	3810383	3810778	hypothetical protein
	3	LOC_Os03g07510	3814371	3823216	expressed protein
	3	LOC_Os03g07530	3833954	3836748	OsFBK12 - F-box domain and kelch repeat containing protein, expressed
	3	LOC_Os03g07540	3845713	3846277	bHLH family protein, putative, expressed
	3	LOC_Os03g07560	3850465	3850794	hypothetical protein
	3	LOC_Os03g07570	3854304	3858411	aminotransferase, putative, expressed
	3	LOC_Os03g07580	3859385	3864725	OsNucAP1 - Putative Nucleoporin Autopeptidase homologue, expressed
	3	LOC_Os03g07590	3866687	3866935	expressed protein
	3	LOC_Os03g07600	3866510	3871355	calcium-binding protein, putative, expressed
	3	LOC_Os03g07610	3872169	3872576	expressed protein
	3	LOC_Os03g07620	3874153	3874548	expressed protein
	3	LOC_Os03g07650	3889565	3890307	expressed protein
	3	LOC_Os03g07660	3893047	3893409	expressed protein
	3	LOC_Os03g07680	3900462	3904115	transposon protein, putative, CACTA, En/Spm sub-class, expressed
	3	LOC_Os03g07690	3910473	3910907	expressed protein
	3	LOC_Os03g07700	3911612	3912030	expressed protein
	3	LOC_Os03g07710	3916051	3916559	hypothetical protein
	3	LOC_Os03g07720	3918600	3924540	expressed protein
	3	LOC_Os03g07730	3925240	3926587	expressed protein
	3	LOC_Os03g07739	3931236	3935727	expressed protein
	3	LOC_Os03g07750	3936680	3940818	expressed protein
	3	LOC_Os03g07760	3942109	3942964	expressed protein
	3	LOC_Os03g07790	3960943	3966307	zinc finger, C3HC4 type domain containing protein, expressed
	3	LOC_Os03g07800	3970216	3974532	RNA recognition motif containing protein, putative, expressed
	3	LOC_Os03g07810	3974957	3977415	expressed protein
qAKT5.008	5	LOC_Os05g02520	872979	876122	cupin domain containing protein, expressed
qSKC5.008	5	LOC_Os05g02530	876950	880628	glutathione S-transferase, N-terminal domain containing protein, expressed
	5	LOC_Os05g02540	883703	884602	F-box protein interaction domain containing protein, expressed
	5	LOC_Os05g02550	885036	886004	F-box domain containing protein, expressed
qAKT8.002	8	LOC_Os08g01410	268716	272077	phosphate/phosphoenolpyruvate translocator-related protein, putative, expressed
qCHL8.002	8	LOC_Os08g01420	272854	276978	PHD-finger domain containing protein, putative, expressed
qSNC8.002	8	LOC_Os08g01430	278006	281347	OsFBX260 - F-box domain containing protein, expressed
qRNC8.002	8	LOC_Os08g01440	283216	284112	hypothetical protein
qSKC8.002	8	LOC_Os08g01450	288778	290301	cytochrome P450, putative, expressed
qRKC8.002	8	LOC_Os08g01460	291295	292073	expressed protein
qSNK8.002	8	LOC_Os08g01470	293377	294882	cytochrome P450, putative, expressed
qRNK8.002	8	LOC_Os08g01480	296908	298367	cytochrome P450, putative, expressed
	8	LOC_Os08g01490	301642	304056	cytochrome P450, putative, expressed
	8	LOC_Os08g01510	308328	310185	cytochrome P450, putative, expressed
	8	LOC_Os08g01514	317389	318333	expressed protein
	8	LOC_Os08g01520	318965	321012	cytochrome P450, putative, expressed
	8	LOC_Os08g01530	321888	323000	expressed protein
	8	LOC_Os08g01550	328874	330017	expressed protein
	8	LOC_Os08g01560	332095	332376	expressed protein
	8	LOC_Os08g01580	342215	346733	NBS-LRR disease resistance protein, putative, expressed
	8	LOC_Os08g01590	352086	353832	expressed protein
	8	LOC_Os08g01600	357115	360795	polygalacturonase, putative, expressed
	8	LOC_Os08g01610	361152	366564	DUF250 domain containing protein, putative, expressed
	8	LOC_Os08g01620	367761	370986	shwachman-Bodian-Diamond syndrome protein, putative, expressed
	8	LOC_Os08g01630	371457	373855	DNA repair metallo-beta-lactamase, putative, expressed
	8	LOC_Os08g01640	374091	376752	Rf1, mitochondrial precursor, putative, expressed
	8	LOC_Os08g01650	381307	383986	Rf1, mitochondrial precursor, putative, expressed
	8	LOC_Os08g01660	384088	388246	mago nashi, putative, expressed
	8	LOC_Os08g01670	389662	391196	invertase/pectin methylesterase inhibitor family protein, putative, expressed
	8	LOC_Os08g01680	395228	400898	WD domain, G-beta repeat domain containing protein, expressed
	8	LOC_Os08g01700	418808	420578	basic helix-loop-helix family protein, putative, expressed
	8	LOC_Os08g01710	435232	437034	GLTP domain containing protein, putative, expressed
	8	LOC_Os08g01720	439478	439771	expressed protein
	8	LOC_Os08g01740	445543	450389	VHS and GAT domain containing protein, expressed
	8	LOC_Os08g01750	451120	458227	SAC domain containing protein, putative, expressed
	8	LOC_Os08g01760	458533	461415	dehydrogenase, putative, expressed
	8	LOC_Os08g01770	461437	464815	adenylate kinase, putative, expressed
	8	LOC_Os08g01780	468150	473512	OsIAA25 - Auxin-responsive Aux/IAA gene family member, expressed
	8	LOC_Os08g01794	475402	482982	bromodomain domain containing protein, expressed
	8	LOC_Os08g01810	490048	492336	matrix attachment region binding protein, putative, expressed
	8	LOC_Os08g01820	493683	494905	expressed protein
qAKT9.19	9	LOC_Os09g32400	19348803	19351377	conserved hypothetical protein
qSNC9.19	9	LOC_Os09g32410	19352404	19357059	OsFBX333 - F-box domain containing protein, expressed
qRNC9.19	9	LOC_Os09g32430	19357917	19360995	oxidoreductase, putative, expressed
qRKC9.19	9	LOC_Os09g32440	19363907	19368873	endonuclease/exonuclease/phosphatase family domain containing protein, expressed
qSNK9.19	9	LOC_Os09g32450	19369184	19382948	DNA topoisomerase 3 protein, putative, expressed
qRNK9.19	9	LOC_Os09g32470	19384605	19387021	membrane protein, putative, expressed
	9	LOC_Os09g32480	19389391	19390674	expressed protein
	9	LOC_Os09g32500	19398908	19401072	60S ribosomal protein L32, putative, expressed
	9	LOC_Os09g32510	19406189	19408388	BHLH transcription factor, putative, expressed
	9	LOC_Os09g32520	19413162	19414803	60S ribosomal protein L32, putative, expressed
	9	LOC_Os09g32526	19415322	19418029	peptidyl-prolyl cis-trans isomerase, FKBP-type, putative, expressed
	9	LOC_Os09g32532	19418910	19421084	60S ribosomal protein L32, putative, expressed
	9	LOC_Os09g32540	19424957	19430845	expressed protein
	9	LOC_Os09g32550	19433703	19437709	glucan endo-1,3-beta-glucosidase precursor, putative, expressed
	9	LOC_Os09g32560	19439810	19441041	expressed protein
	9	LOC_Os09g32570	19443222	19444839	alcohol dehydrogenase GroES-like domain containing protein, expressed
	9	LOC_Os09g32580	19445271	19448189	expressed protein
	9	LOC_Os09g32590	19449114	19449677	expressed protein
	9	LOC_Os09g32600	19454864	19457637	OsFBX334 - F-box domain containing protein, expressed
	9	LOC_Os09g32610	19458952	19462724	expressed protein
	9	LOC_Os09g32620	19464671	19466169	dehydrogenase, putative, expressed
	9	LOC_Os09g32640	19468798	19471622	dehydrogenase, putative, expressed
	9	LOC_Os09g32650	19472457	19477167	leucyl-tRNA synthetase, cytoplasmic, putative, expressed
	9	LOC_Os09g32660	19478653	19482093	expressed protein
	9	LOC_Os09g32670	19486068	19488097	UDP-glucuronate 4-epimerase, putative, expressed
	9	LOC_Os09g32680	19498959	19503133	cyclin, putative, expressed
	9	LOC_Os09g32690	19503350	19506985	zinc finger, C3HC4 type domain containing protein, expressed
	9	LOC_Os09g32700	19507048	19509192	expressed protein
	9	LOC_Os09g32710	19509236	19512674	expressed protein
	9	LOC_Os09g32730	19519240	19520185	zinc finger, C3HC4 type domain containing protein, expressed
	9	LOC_Os09g32740	19522112	19527787	ubiquitin carboxyl-terminal hydrolase family protein, expressed
	9	LOC_Os09g32750	19533020	19540880	FHA domain containing protein, putative, expressed
	9	LOC_Os09g32760	19541746	19545586	acyl-ACP thioesterase, putative, expressed
	9	LOC_Os09g32770	19549906	19552405	auxin efflux carrier component, putative, expressed
	9	LOC_Os09g32790	19560492	19560752	hypothetical protein
	9	LOC_Os09g32800	19562275	19565838	peptidase, T1 family, putative, expressed
	9	LOC_Os09g32810	19566172	19568924	ribulose-phosphate 3-epimerase, putative, expressed
	9	LOC_Os09g32820	19570000	19575614	uridine/cytidine kinase-like 1, putative, expressed
	9	LOC_Os09g32830	19577361	19581005	nucleotide pyrophosphatase/phosphodiesterase, putative, expressed
	9	LOC_Os09g32840	19581485	19586210	nucleotide pyrophosphatase/phosphodiesterase, putative, expressed
	9	LOC_Os09g32850	19587081	19587870	expressed protein
	9	LOC_Os09g32860	19589542	19592781	OsFBX335 - F-box domain containing protein, expressed
	9	LOC_Os09g32870	19594270	19597668	OsFBX336 - F-box domain containing protein, expressed
	9	LOC_Os09g32890	19609386	19609886	expressed protein
	9	LOC_Os09g32910	19613306	19617876	OsFBX337 - F-box domain containing protein, expressed
	9	LOC_Os09g32920	19618766	19620180	expressed protein
	9	LOC_Os09g32930	19620623	19628697	retrotransposon protein, putative, SINE subclass, expressed
	9	LOC_Os09g32940	19630562	19634695	expressed protein
	9	LOC_Os09g32944	19643463	19648233	OsSPL18 - SBP-box gene family member, expressed
	9	LOC_Os09g32948	19653389	19659766	OsMADS8 - MADS-box family gene with MIKCc type-box, expressed
	9	LOC_Os09g32952	19662808	19665268	L-ascorbate oxidase precursor, putative, expressed
	9	LOC_Os09g32956	19666996	19667795	hypothetical protein
	9	LOC_Os09g32960	19671219	19673501	expressed protein
	9	LOC_Os09g32964	19674566	19677041	peroxidase precursor, putative, expressed
	9	LOC_Os09g32968	19677776	19681422	emp24/gp25L/p24 family protein, putative, expressed
	9	LOC_Os09g32972	19682078	19682902	MYB protein, putative, expressed
	9	LOC_Os09g32976	19683541	19685873	ribosomal protein L7Ae, putative, expressed
	9	LOC_Os09g32984	19691525	19691941	auxin responsive protein, putative, expressed
	9	LOC_Os09g32988	19693385	19696029	POEI18 - Pollen Ole e I allergen and extensin family protein precursor, expressed
qAKT10.18	10	LOC_Os10g33954	18080689	18080994	hypothetical protein
qSKC10.18	10	LOC_Os10g33960	18085536	18092500	START domain containing protein, expressed
	10	LOC_Os10g33970	18102574	18108764	double-stranded RNA binding motif containing protein, expressed
	10	LOC_Os10g33980	18120536	18121083	thiamine pyrophosphate enzyme, N-terminal TPP binding domain containing protein, expressed
	10	LOC_Os10g33990	18129552	18130135	DUF584 domain containing protein, putative, expressed
	10	LOC_Os10g34000	18140785	18142443	aquaporin protein, putative, expressed
	10	LOC_Os10g34010	18144834	18145540	expressed protein
	10	LOC_Os10g34020	18145792	18149595	glutathione S-transferase, putative, expressed
	10	LOC_Os10g34030	18150496	18156384	zinc finger, C3HC4 type domain containing protein, expressed
	10	LOC_Os10g34040	18169102	18172316	nodulin, putative, expressed
	10	LOC_Os10g34050	18172857	18175255	expressed protein
	10	LOC_Os10g34083	18190886	18191677	expressed protein
	10	LOC_Os10g34090	18196226	18199062	retrotransposon protein, putative, unclassified, expressed
	10	LOC_Os10g34110	18203248	18206311	expressed protein
	10	LOC_Os10g34130	18214554	18217773	nodulin, putative, expressed
	10	LOC_Os10g34140	18219485	18220216	conserved hypothetical protein
	10	LOC_Os10g34150	18225297	18227300	nodulin, putative, expressed
	10	LOC_Os10g34170	18231655	18236511	glutaredoxin domain containing protein, putative, expressed
	10	LOC_Os10g34180	18240457	18243440	transcription factor BTF3, putative, expressed
	10	LOC_Os10g34200	18244608	18247356	expressed protein
	10	LOC_Os10g34220	18258125	18262552	TKL_IRAK_DUF26-lf.1 - DUF26 kinases have homology to DUF26 containing loci, expressed
	10	LOC_Os10g34230	18270169	18274977	cytokinin dehydrogenase precursor, putative, expressed
	10	LOC_Os10g34240	18276775	18277563	expressed protein
	10	LOC_Os10g34260	18281614	18282367	expressed protein
	10	LOC_Os10g34270	18285445	18286452	expressed protein
	10	LOC_Os10g34280	18288073	18288478	expressed protein
	10	LOC_Os10g34300	18294680	18297198	OsFBX387 - F-box domain containing protein, expressed
	10	LOC_Os10g34310	18297833	18300228	PPR repeat containing protein, expressed
	10	LOC_Os10g34320	18301438	18304771	ribosomal L18p/L5e family protein, expressed
	10	LOC_Os10g34330	18304998	18306626	expressed protein
	10	LOC_Os10g34340	18309056	18311424	OsFBX388 - F-box domain containing protein, expressed
	10	LOC_Os10g34350	18311851	18314326	aminotransferase, classes I and II, domain containing protein, expressed
	10	LOC_Os10g34360	18316325	18318781	stilbene synthase, putative, expressed
	10	LOC_Os10g34370	18318955	18320451	expressed protein
	10	LOC_Os10g34380	18321122	18331781	retrotransposon protein, putative, unclassified, expressed
	10	LOC_Os10g34390	18332850	18339978	expressed protein
	10	LOC_Os10g34400	18343006	18352029	expressed protein
	10	LOC_Os10g34420	18357335	18359936	lysM domain containing protein, putative, expressed
	10	LOC_Os10g34430	18360484	18372591	Dicer, putative, expressed
	10	LOC_Os10g34440	18375595	18377854	expressed protein
	10	LOC_Os10g34450	18382319	18383298	expressed protein
	10	LOC_Os10g34470	18386542	18391777	HD domain containing protein 2, putative, expressed
	10	LOC_Os10g34480	18389977	18394398	cytochrome P450, putative, expressed
	10	LOC_Os10g34490	18402218	18403277	phosphate translocator-related, putative, expressed
	10	LOC_Os10g34500	18404253	18407851	ZOS10-05 - C2H2 zinc finger protein, expressed
	10	LOC_Os10g34520	18411506	18414285	mitosis protein dim1, putative, expressed
	10	LOC_Os10g34529	18416511	18417456	expressed protein
	10	LOC_Os10g34540	18420713	18425433	tetratricopeptide repeat protein 1, putative, expressed
	10	LOC_Os10g34550	18426129	18426764	expressed protein
	10	LOC_Os10g34560	18429484	18430110	expressed protein
	10	LOC_Os10g34570	18432956	18433609	expressed protein
	10	LOC_Os10g34580	18434383	18438275	FHA domain containing protein, putative, expressed
	10	LOC_Os10g34590	18438527	18442439	zinc finger, C3HC4 type domain containing protein, expressed
	10	LOC_Os10g34602	18446071	18449621	csAtPR5, putative, expressed
	10	LOC_Os10g34614	18451019	18454464	csAtPR5, putative, expressed
	10	LOC_Os10g34650	18463481	18469272	retrotransposon protein, putative, unclassified, expressed
	10	LOC_Os10g34660	18471114	18474584	expressed protein
	10	LOC_Os10g34670	18475023	18484878	prefoldin, putative, expressed
	10	LOC_Os10g34680	18486477	18496730	vacuolar protein sorting-associated protein 52, putative, expressed
	10	LOC_Os10g34694	18499596	18500543	hypothetical protein
	10	LOC_Os10g34700	18504619	18506412	expressed protein
	10	LOC_Os10g34704	18523793	18524404	hypothetical protein
	10	LOC_Os10g34710	18531072	18539843	myosin-2 heavy chain, non muscle, putative, expressed
	10	LOC_Os10g34720	18540559	18542794	LOI1, putative, expressed
	10	LOC_Os10g34730	18545043	18546241	GEM, putative, expressed
	10	LOC_Os10g34740	18548190	18552850	methyltransferase, putative, expressed
	10	LOC_Os10g34750	18552952	18559327	LIG1 - Putative DNA ligase I, expressed
	10	LOC_Os10g34760	18560932	18561435	RIPER3 - Ripening-related family protein precursor, putative, expressed
	10	LOC_Os10g34770	18564998	18565486	RIPER4 - Ripening-related family protein precursor, putative, expressed
	10	LOC_Os10g34790	18573539	18575856	terpene synthase, putative, expressed
	10	LOC_Os10g34795	18579905	18580742	expressed protein
	10	LOC_Os10g34810	18588276	18590981	expressed protein
	10	LOC_Os10g34820	18591171	18595632	CDT1B - Putative DNA replication initiation protein, expressed
	10	LOC_Os10g34840	18598557	18599451	RIPER6 - Ripening-related family protein precursor, expressed
	10	LOC_Os10g34880	18607837	18612932	ulp1 protease family, C-terminal catalytic domain containing protein, expressed
	10	LOC_Os10g34884	18613368	18621316	RIPER7 - Ripening-related family protein precursor, expressed
	10	LOC_Os10g34896	18628529	18629412	RIPER8 - Ripening-related family protein precursor
	10	LOC_Os10g34902	18631316	18631966	RIPER9 - Ripening-related family protein precursor, putative, expressed
	10	LOC_Os10g34910	18635339	18636174	secretory protein, putative, expressed
	10	LOC_Os10g34920	18637489	18638521	secretory protein, putative, expressed
	10	LOC_Os10g34930	18640397	18641937	secretory protein, putative, expressed
	10	LOC_Os10g34940	18656549	18657973	expressed protein
	10	LOC_Os10g34960	18658538	18660544	ubiquitin family protein, putative, expressed
	10	LOC_Os10g34970	18661549	18663171	expressed protein
	10	LOC_Os10g34980	18664219	18664829	expressed protein
	10	LOC_Os10g34990	18666506	18666979	ubiquitin-carboxyl extension, putative, expressed
	10	LOC_Os10g35000	18667175	18669332	G-patch domain containing protein, expressed
	10	LOC_Os10g35010	18669977	18678815	ATTIC110/TIC110, putative, expressed
	10	LOC_Os10g35020	18682977	18685571	glycosyltransferase, putative, expressed
	10	LOC_Os10g35030	18687523	18693653	IAP100, putative, expressed
	10	LOC_Os10g35040	18697593	18700089	receptor kinase like protein, putative, expressed
	10	LOC_Os10g35050	18701132	18702561	aquaporin protein, putative, expressed
	10	LOC_Os10g35060	18703168	18706235	Ser/Thr protein phosphatase family protein, putative, expressed
	10	LOC_Os10g35070	18707759	18711564	alpha-galactosidase precursor, putative, expressed
	10	LOC_Os10g35080	18711582	18715436	expressed protein
	10	LOC_Os10g35090	18718068	18722354	Rf1, mitochondrial precursor, putative, expressed
	10	LOC_Os10g35100	18723930	18725483	expressed protein
	10	LOC_Os10g35110	18733290	18741383	alpha-galactosidase precursor, putative, expressed
	10	LOC_Os10g35120	18745564	18746055	expressed protein
	10	LOC_Os10g35130	18747265	18750289	expressed protein
	10	LOC_Os10g35140	18751395	18754005	integral membrane protein, putative, expressed
	10	LOC_Os10g35150	18754181	18758096	expressed protein
	10	LOC_Os10g35160	18769621	18773188	expressed protein
	10	LOC_Os10g35170	18773359	18777132	semialdehyde dehydrogenase, NAD binding domain containing protein, putative, expressed
	10	LOC_Os10g35180	18784685	18791044	white-brown complex homolog protein 11, putative, expressed
	10	LOC_Os10g35190	18794537	18798562	ZOS10-06 - C2H2 zinc finger protein, expressed
	10	LOC_Os10g35200	18798725	18806059	katanin p80 WD40 repeat-containing subunit B1 homolog 1, putative, expressed
	10	LOC_Os10g35210	18807789	18811992	expressed protein
	10	LOC_Os10g35220	18813618	18819690	KH domain containing protein, putative, expressed
	10	LOC_Os10g35230	18823675	18825328	Rf1, mitochondrial precursor, putative, expressed
	10	LOC_Os10g35240	18832177	18836049	Rf1, mitochondrial precursor, putative, expressed
	10	LOC_Os10g35250	18837730	18843204	vacuolar protein-sorting protein bro1, putative, expressed
	10	LOC_Os10g35260	18846830	18849084	Rf1, mitochondrial precursor, putative, expressed
	10	LOC_Os10g35270	18850191	18850475	expressed protein
	10	LOC_Os10g35280	18852112	18857346	nucleolar complex protein 2, putative, expressed
	10	LOC_Os10g35290	18857786	18867383	DNA-directed RNA polymerase I subunit RPA2, putative, expressed
	10	LOC_Os10g35294	18869929	18873090	fiber protein Fb34, putative, expressed
	10	LOC_Os10g35300	18873473	18875014	dof zinc finger domain containing protein, putative, expressed
	10	LOC_Os10g35310	18881853	18882616	expressed protein
	10	LOC_Os10g35320	18883384	18884061	expressed protein
	10	LOC_Os10g35330	18885473	18888739	expressed protein
	10	LOC_Os10g35340	18890478	18891834	expressed protein
	10	LOC_Os10g35360	18898585	18899007	expressed protein
	10	LOC_Os10g35370	18900290	18904022	oxidoreductase, short chain dehydrogenase/reductase family domain containing family, expressed
	10	LOC_Os10g35380	18906524	18915331	expressed protein
	10	LOC_Os10g35390	18917046	18920354	acyltransferase, putative, expressed
	10	LOC_Os10g35424	18932669	18933458	expressed protein
	10	LOC_Os10g35436	18935690	18942573	Rf1, mitochondrial precursor, putative, expressed
	10	LOC_Os10g35440	18951471	18953729	pentatricopeptide repeat domain containing protein, putative, expressed
	10	LOC_Os10g35444	18955107	18957024	expressed protein
	10	LOC_Os10g35450	18970490	18975230	serine/threonine-protein kinase, putative, expressed
	10	LOC_Os10g35460	18976009	18979110	COBRA, putative, expressed
	10	LOC_Os10g35470	18981326	18985212	oxidoreductase, putative, expressed
	10	LOC_Os10g35480	18986705	18988982	lanC-like protein 2, putative, expressed
	10	LOC_Os10g35490	18989312	18991425	hydrolase, alpha/beta fold family domain containing protein, expressed
	10	LOC_Os10g35500	18994568	18996816	epoxide hydrolase, putative, expressed
	10	LOC_Os10g35520	18998799	19001037	hydrolase, alpha/beta fold family domain containing protein, expressed
	10	LOC_Os10g35530	19002214	19004174	hydrolase, alpha/beta fold family domain containing protein, expressed
	10	LOC_Os10g35540	19005822	19007756	hydrolase, alpha/beta fold family domain containing protein, expressed
	10	LOC_Os10g35550	19009680	19014274	pre-mRNA-processing factor 6, putative, expressed
	10	LOC_Os10g35560	19015819	19025416	expressed protein
	10	LOC_Os10g35570	19028120	19033623	expressed protein
	10	LOC_Os10g35580	19033885	19036321	ATEB1A-like microtubule associated protein, putative, expressed
	10	LOC_Os10g35604	19044511	19046260	expressed protein
	10	LOC_Os10g35630	19053652	19056108	cystathionin beta synthase protein, putative, expressed
	10	LOC_Os10g35640	19056887	19059683	Rf1, mitochondrial precursor, putative, expressed
	10	LOC_Os10g35644	19062856	19066209	expressed protein
	10	LOC_Os10g35650	19066764	19068013	expressed protein
	10	LOC_Os10g35660	19071212	19073156	MYB family transcription factor, putative, expressed
	10	LOC_Os10g35670	19078660	19081605	zinc finger, RING-type, putative, expressed
	10	LOC_Os10g35680	19082494	19083239	acetyltransferase, GNAT family, putative, expressed
	10	LOC_Os10g35690	19084294	19087665	ribosomal protein S18 containing protein, expressed
	10	LOC_Os10g35710	19092670	19095707	expressed protein
	10	LOC_Os10g35720	19096820	19100605	OsGrx_S17 - glutaredoxin subgroup II, expressed
	10	LOC_Os10g35730	19104084	19105750	pentatricopeptide repeat domain containing protein, putative, expressed
	10	LOC_Os10g35740	19108260	19108499	hypothetical protein
	10	LOC_Os10g35750	19108875	19111044	pentatricopeptide, putative, expressed
	10	LOC_Os10g35760	19112196	19117625	pentatricopeptide, putative, expressed
	10	LOC_Os10g35770	19129876	19133641	E2F-related protein, putative, expressed
	10	LOC_Os10g35780	19135425	19136479	expressed protein
	10	LOC_Os10g35790	19142222	19143586	Rf1, mitochondrial precursor, putative, expressed
	10	LOC_Os10g35800	19146523	19148586	expressed protein
	10	LOC_Os10g35810	19147616	19150913	thylakoid lumenal protein, putative, expressed
	10	LOC_Os10g35820	19152303	19152971	expressed protein
	10	LOC_Os10g35830	19154580	19156542	expressed protein
	10	LOC_Os10g35840	19159093	19162504	shikimate/quinate 5-dehydrogenase, putative, expressed
	10	LOC_Os10g35850	19166322	19168809	cytochrome b5-like Heme/Steroid binding domain containing protein, expressed
	10	LOC_Os10g35870	19171741	19174055	cytochrome b5-like Heme/Steroid binding domain containing protein, expressed
	10	LOC_Os10g35920	19190119	19194448	OsFBX389 - F-box domain containing protein, expressed
	10	LOC_Os10g35930	19198745	19200734	OsPLIM2c - LIM domain protein, putative actin-binding protein and transcription factor, expressed
	10	LOC_Os10g35940	19201521	19206783	folylpolyglutamate synthetase, putative, expressed
	10	LOC_Os10g35950	19213622	19216326	transferase family protein, putative, expressed
	10	LOC_Os10g35960	19218567	19224021	NAD-dependent malic enzyme, mitochondrial precursor, putative, expressed
	10	LOC_Os10g35980	19230258	19233195	tetraspanin family protein, putative, expressed
	10	LOC_Os10g35990	19236363	19241930	DEAD-box ATP-dependent RNA helicase, putative, expressed
	10	LOC_Os10g36000	19244918	19246886	remorin C-terminal domain containing protein, putative, expressed
	10	LOC_Os10g36010	19251787	19252676	expressed protein
	10	LOC_Os10g36020	19255112	19255381	expressed protein
	10	LOC_Os10g36030	19255873	19258067	cytochrome b561, putative, expressed
	10	LOC_Os10g36050	19262470	19264060	hypothetical protein
	10	LOC_Os10g36060	19276101	19281496	protein transport protein-related, putative, expressed
	10	LOC_Os10g36070	19288018	19288320	LTPL155 - Protease inhibitor/seed storage/LTP family protein precursor, putative, expressed
	10	LOC_Os10g36090	19299589	19299891	LTPL156 - Protease inhibitor/seed storage/LTP family protein precursor, putative, expressed
	10	LOC_Os10g36100	19303783	19304347	LTPL157 - Protease inhibitor/seed storage/LTP family protein precursor, expressed
	10	LOC_Os10g36110	19307415	19308081	LTPL158 - Protease inhibitor/seed storage/LTP family protein precursor, expressed
	10	LOC_Os10g36130	19311201	19312151	hypothetical protein
	10	LOC_Os10g36160	19330372	19330978	LTPL159 - Protease inhibitor/seed storage/LTP family protein precursor, expressed
qCHL1.37	1	LOC_Os01g65030	37745526	37748604	S-locus-specific glycoprotein precursor, putative, expressed
	1	LOC_Os01g65050	37757670	37758419	expressed protein
	1	LOC_Os01g65060	37760557	37762299	S-domain receptor-like protein kinase, putative, expressed
	1	LOC_Os01g65070	37763432	37770403	hydrolase, alpha/beta fold family domain containing protein, expressed
qCHL9.20	9	LOC_Os09g35620	20485716	20486552	expressed protein
	9	LOC_Os09g35630	20494054	20496911	BAG domain-containing protein, putative, expressed
	9	LOC_Os09g35640	20500761	20501048	expressed protein
qSHL1.03	1	LOC_Os01g07700	3696142	3699805	expressed protein
	1	LOC_Os01g07710	3702448	3704723	expressed protein
qSHL1.38	1	LOC_Os01g65950	38287883	38290987	thioesterase family protein, putative, expressed
	1	LOC_Os01g65970	38291810	38292621	transcription factor HBP-1b, putative, expressed
	1	LOC_Os01g65986	38299999	38305642	DUF803 domain containing, putative, expressed
	1	LOC_Os01g65992	38305824	38306734	expressed protein
	1	LOC_Os01g66000	38306156	38307729	NADH dehydrogenase I subunit N, putative, expressed
	1	LOC_Os01g66010	38310583	38313631	amino acid transporter, putative, expressed
	1	LOC_Os01g66020	38319060	38321000	protein kinase family protein, putative, expressed
	1	LOC_Os01g66030	38320785	38324074	OsMADS2 - MADS-box family gene with MIKCc type-box, expressed
	1	LOC_Os01g66040	38324530	38325583	receptor kinase, putative, expressed
	1	LOC_Os01g66050	38329179	38332595	wound-responsive family protein, putative, expressed
	1	LOC_Os01g66060	38336217	38337612	expressed protein
	1	LOC_Os01g66070	38344410	38344937	PHD-finger domain containing protein, putative
	1	LOC_Os01g66100	38382382	38385504	gibberellin 20 oxidase 2, putative, expressed
	1	LOC_Os01g66110	38386267	38391780	methyltransferase, putative, expressed
	1	LOC_Os01g66120	38398517	38401533	No apical meristem protein, putative, expressed
	1	LOC_Os01g66130	38409201	38413065	armadillo/beta-catenin repeat family protein, putative, expressed
	1	LOC_Os01g66140	38413166	38424621	plus-3 domain containing protein, putative, expressed
	1	LOC_Os01g66150	38431286	38433670	expressed protein
	1	LOC_Os01g66160	38435460	38437074	pentatricopeptide, putative, expressed
	1	LOC_Os01g66170	38436842	38440460	SNARE associated Golgi protein, putative, expressed
	1	LOC_Os01g66180	38443627	38446431	cytochrome c, putative, expressed
	1	LOC_Os01g66190	38447688	38450501	expressed protein
	1	LOC_Os01g66200	38454786	38460564	expressed protein
	1	LOC_Os01g66230	38469633	38475218	csAtPR5, putative, expressed
	1	LOC_Os01g66240	38475617	38480790	mitochondrion protein, putative, expressed
	1	LOC_Os01g66250	38481235	38484007	S-locus-like receptor protein kinase, putative, expressed
	1	LOC_Os01g66260	38484468	38485604	expressed protein
	1	LOC_Os01g66270	38489525	38490169	AP2 domain containing protein, expressed
	1	LOC_Os01g66280	38491271	38494134	transcriptional regulator, putative, expressed
	1	LOC_Os01g66290	38500880	38505127	OsMADS21 - MADS-box family gene with MIKCc type-box, expressed
	1	LOC_Os01g66300	38509123	38513616	KH domain containing protein, putative, expressed
	1	LOC_Os01g66310	38516417	38516837	expressed protein
	1	LOC_Os01g66320	38517502	38520259	expressed protein
	1	LOC_Os01g66330	38520632	38526409	ATP-dependent Clp protease ATP-binding subunit clpX, putative, expressed
	1	LOC_Os01g66340	38527961	38528185	expressed protein
	1	LOC_Os01g66350	38534823	38540370	DUF647 domain containing protein, putative, expressed
	1	LOC_Os01g66360	38541818	38546204	2-C-methyl-D-erythritol 4-phosphate cytidylyltransferase, putative, expressed
	1	LOC_Os01g66379	38545579	38558381	expressed protein
	1	LOC_Os01g66400	38559137	38559669	expressed protein
	1	LOC_Os01g66410	38560561	38561924	expressed protein
	1	LOC_Os01g66420	38566147	38570861	PHD finger protein, putative, expressed
	1	LOC_Os01g66440	38574115	38580107	expressed protein
	1	LOC_Os01g66450	38582407	38585317	retrotransposon protein, putative, unclassified, expressed
	1	LOC_Os01g66480	38594450	38594743	expressed protein
qSHL3.13	3	LOC_Os03g24170	13719816	13723311	phosphatidylinositol-4-phosphate 5-kinase, putative, expressed
	3	LOC_Os03g24180	13727326	13738852	pleckstrin homology domain-containing protein, putative, expressed
	3	LOC_Os03g24184	13743553	13748160	TRAF-type zinc finger domain-containing protein 1, putative, expressed
	3	LOC_Os03g24200	13763409	13764880	OsFBX85 - F-box domain containing protein, expressed
	3	LOC_Os03g24210	13766364	13768795	expressed protein
	3	LOC_Os03g24220	13776969	13788687	villin protein, putative, expressed
	3	LOC_Os03g24230	13789274	13789890	conserved hypothetical protein
	3	LOC_Os03g24240	13796252	13799655	IPP transferase, putative, expressed
	3	LOC_Os03g24250	13800568	13800912	expressed protein
	3	LOC_Os03g24290	13828430	13828792	hypothetical protein
	3	LOC_Os03g24300	13833495	13834606	LTPL1 - Protease inhibitor/seed storage/LTP family protein precursor, expressed
	3	LOC_Os03g24310	13837366	13837593	expressed protein
	3	LOC_Os03g24339	13841130	13860889	PWWP domain containing protein, expressed
	3	LOC_Os03g24380	13879054	13882526	glutathione peroxidase domain containing protein, expressed
	3	LOC_Os03g24390	13883675	13887899	OsRhmbd8 - Putative Rhomboid homologue, expressed
	3	LOC_Os03g24400	13893342	13895105	hypothetical protein
	3	LOC_Os03g24410	13904709	13907297	expressed protein
	3	LOC_Os03g24420	13910541	13914136	expressed protein
	3	LOC_Os03g24430	13915989	13917506	cytokinin-O-glucosyltransferase 3, putative, expressed
	3	LOC_Os03g24440	13922782	13923768	IPP transferase, putative, expressed
qSHL6.26	6	LOC_Os06g44000	26500615	26501166	expressed protein
	6	LOC_Os06g44010	26509919	26511699	WRKY28, expressed
	6	LOC_Os06g44020	26515057	26516818	expressed protein
	6	LOC_Os06g44030	26529298	26538141	WD domain, G-beta repeat domain containing protein, expressed
	6	LOC_Os06g44034	26554537	26561226	expressed protein
	6	LOC_Os06g44040	26563139	26566299	DOMON domain containing protein, expressed
	6	LOC_Os06g44050	26569416	26572458	methyladenine glycosylase, putative, expressed
	6	LOC_Os06g44060	26575125	26579684	phospholipase D. Active site motif family protein, expressed
	6	LOC_Os06g44080	26585560	26588132	ubiquitin family protein, putative, expressed
	6	LOC_Os06g44090	26589782	26590679	expressed protein
	6	LOC_Os06g44100	26591905	26593464	HLS, putative, expressed
	6	LOC_Os06g44140	26631938	26634878	transmembrane 9 superfamily member, putative, expressed
	6	LOC_Os06g44150	26635632	26639757	CorA-like magnesium transporter protein, putative, expressed
	6	LOC_Os06g44160	26646324	26647896	heat shock protein DnaJ, putative, expressed
	6	LOC_Os06g44170	26650127	26652370	NAD dependent epimerase/dehydratase family protein, putative, expressed
	6	LOC_Os06g44180	26652829	26659263	NAD dependent epimerase/dehydratase family protein, putative, expressed
	6	LOC_Os06g44190	26660027	26660357	expressed protein
	6	LOC_Os06g44200	26660938	26664595	ZOS6-06 - C2H2 zinc finger protein, expressed
	6	LOC_Os06g44210	26665145	26669592	protein phosphatase 2C, putative, expressed
qSHL7.05	7	LOC_Os07g09970	5313788	5318164	LTPL84 - Protease inhibitor/seed storage/LTP family protein precursor, expressed
	7	LOC_Os07g09980	5323125	5323514	expressed protein
	7	LOC_Os07g10030	5348906	5353630	expressed protein
	7	LOC_Os07g10090	5405853	5408756	expressed protein
	7	LOC_Os07g10110	5418766	5426572	expressed protein
	7	LOC_Os07g10120	5431553	5436179	expressed protein
	7	LOC_Os07g10130	5440352	5445910	squalene synthetase, putative, expressed
	7	LOC_Os07g10139	5449457	5450575	expressed protein
	7	LOC_Os07g10150	5452169	5459557	coatomer subunit gamma-2, putative, expressed
	7	LOC_Os07g10160	5463119	5464797	glucosyltransferase, putative, expressed
	7	LOC_Os07g10170	5473591	5474933	expressed protein
	7	LOC_Os07g10180	5478178	5478771	expressed protein
	7	LOC_Os07g10190	5480440	5482596	glucosyltransferase, putative, expressed
	7	LOC_Os07g10200	5485351	5486475	expressed protein
	7	LOC_Os07g10210	5489774	5490262	expressed protein
	7	LOC_Os07g10220	5490710	5491258	anthocyanidin 3-O-glucosyltransferase, putative, expressed
	7	LOC_Os07g10230	5492006	5492857	glucosyltransferase, putative, expressed
	7	LOC_Os07g10240	5497490	5498989	anthocyanidin 3-O-glucosyltransferase, putative, expressed
	7	LOC_Os07g10250	5500195	5506490	DEAD-box ATP-dependent RNA helicase 52B, putative, expressed
	7	LOC_Os07g10254	5507023	5507723	expressed protein
	7	LOC_Os07g10256	5508051	5510795	mitosis protein dim1, putative, expressed
	7	LOC_Os07g10270	5513500	5514920	hypothetical protein
	7	LOC_Os07g10290	5519553	5519957	expressed protein
	7	LOC_Os07g10300	5521609	5526698	expressed protein
	7	LOC_Os07g10310	5528253	5529083	expressed protein
	7	LOC_Os07g10320	5530653	5531102	expressed protein
	7	LOC_Os07g10330	5534726	5535361	expressed protein
	7	LOC_Os07g10340	5536962	5537180	expressed protein
qSHL7.28	7	LOC_Os07g48290	28855795	28859808	AGC_AGC_other_RS6K_like.2 - ACG kinases include homologs to PKA, PKG and PKC, expressed
	7	LOC_Os07g48300	28859008	28863207	eukaryotic translation initiation factor 2 subunit beta, putative, expressed
	7	LOC_Os07g48310	28863557	28868629	inactive receptor kinase At2g26730 precursor, putative, expressed
qSHL8.27	8	LOC_Os08g43350	27393219	27396113	NC domain-containing protein, putative, expressed
	8	LOC_Os08g43360	27397948	27402221	RNA recognition motif containing protein, putative, expressed
	8	LOC_Os08g43370	27403439	27406438	6-phosphogluconolactonase, putative, expressed
	8	LOC_Os08g43380	27408976	27413886	TBC domain containing protein, expressed
	8	LOC_Os08g43390	27420501	27422836	cytochrome P450, putative, expressed
	8	LOC_Os08g43400	27435126	27442742	kinesin motor domain containing protein, expressed
	8	LOC_Os08g43410	27458307	27459934	LRP1, putative, expressed
	8	LOC_Os08g43420	27460642	27460971	expressed protein
	8	LOC_Os08g43430	27473382	27475042	CXE carboxylesterase, putative, expressed
	8	LOC_Os08g43440	27479061	27481168	cytochrome P450, putative, expressed
	8	LOC_Os08g43450	27486168	27488798	MYB-like protein 1, putative, expressed
	8	LOC_Os08g43460	27492396	27494501	expressed protein
	8	LOC_Os08g43470	27497190	27501389	ER lumen protein retaining receptor, putative, expressed
	8	LOC_Os08g43480	27502289	27504972	zinc finger, C3HC4 type family protein, expressed
	8	LOC_Os08g43490	27507617	27508511	heat shock protein DnaJ, putative, expressed
	8	LOC_Os08g43500	27511193	27513732	armadillo/beta-catenin repeat family protein, putative, expressed
	8	LOC_Os08g43510	27519462	27522329	thaumatin, putative, expressed
	8	LOC_Os08g43530	27530258	27532360	OsFBX306 - F-box domain containing protein, expressed
	8	LOC_Os08g43540	27533250	27537106	peptidase, T1 family, putative, expressed
	8	LOC_Os08g43550	27547971	27549173	MYB family transcription factor, putative, expressed
	8	LOC_Os08g43560	27555021	27559370	OsAPx4 - Peroxisomal Ascorbate Peroxidase encoding gene 5,8,9, expressed
	8	LOC_Os08g43570	27560627	27565221	beta-galactosidase precursor, putative, expressed
	8	LOC_Os08g43580	27565801	27568630	acyl carrier protein, putative, expressed
	8	LOC_Os08g43590	27569835	27571984	hypothetical protein
	8	LOC_Os08g43600	27576137	27577054	bZIP transcription factor domain containing protein, expressed
	8	LOC_Os08g43620	27582997	27584064	expressed protein
	8	LOC_Os08g43630	27586099	27586753	expressed protein
	8	LOC_Os08g43640	27588240	27592066	26S proteasome non-ATPase regulatory subunit 3, putative, expressed
	8	LOC_Os08g43654	27592835	27598700	MATE efflux family protein, putative, expressed
	8	LOC_Os08g43670	27602295	27603986	RING-H2 finger protein ATL2B, putative, expressed
	8	LOC_Os08g43680	27609346	27614931	glutathione S-transferase, C-terminal domain containing protein, expressed
	8	LOC_Os08g43690	27618870	27621594	transporter, monovalent cation:proton antiporter-2 family, putative, expressed
	8	LOC_Os08g43700	27622340	27623025	OsSAUR36 - Auxin-responsive SAUR gene family member, expressed
	8	LOC_Os08g43730	27634971	27639647	DUF630/DUF632 domains containing protein, putative, expressed
	8	LOC_Os08g43740	27640086	27641468	expressed protein
	8	LOC_Os08g43750	27642405	27644076	carrier, putative, expressed
	8	LOC_Os08g43760	27645208	27646253	carrier, putative, expressed
	8	LOC_Os08g43770	27646938	27647642	carrier, putative, expressed
	8	LOC_Os08g43780	27649603	27650460	carrier, putative, expressed
	8	LOC_Os08g43790	27651646	27652377	carrier, putative, expressed
	8	LOC_Os08g43800	27653498	27654202	carrier, putative, expressed
	8	LOC_Os08g43810	27655939	27656646	carrier, putative, expressed
	8	LOC_Os08g43815	27656890	27661085	expressed protein
	8	LOC_Os08g43840	27662749	27664466	expressed protein
	8	LOC_Os08g43850	27664953	27667860	carrier, putative, expressed
	8	LOC_Os08g43860	27668336	27669043	carrier, putative, expressed
	8	LOC_Os08g43870	27669939	27670643	carrier, putative, expressed
	8	LOC_Os08g43880	27671516	27673330	expressed protein
	8	LOC_Os08g43890	27673598	27674323	carrier, putative, expressed
	8	LOC_Os08g43900	27675590	27676377	carrier, putative, expressed
	8	LOC_Os08g43910	27677642	27678250	expressed protein
	8	LOC_Os08g43920	27681240	27682133	carrier, putative, expressed
	8	LOC_Os08g43930	27683006	27683773	carrier, putative, expressed
	8	LOC_Os08g43940	27684795	27685499	carrier, putative, expressed
	8	LOC_Os08g43950	27686418	27687584	carrier, putative, expressed
	8	LOC_Os08g43960	27690054	27690770	carrier, putative, expressed
	8	LOC_Os08g43970	27692031	27692759	carrier, putative, expressed
	8	LOC_Os08g43980	27693974	27694705	carrier, putative, expressed
	8	LOC_Os08g44000	27695184	27700281	uncharacterized protein ycf39, putative, expressed
	8	LOC_Os08g44010	27703403	27707248	WD domain, G-beta repeat domain containing protein, expressed
	8	LOC_Os08g44015	27708166	27712650	growth regulator related protein, putative, expressed
	8	LOC_Os08g44020	27714041	27718701	rhamnogalacturonate lyase, putative, expressed
	8	LOC_Os08g44030	27719942	27720268	hypothetical protein
	8	LOC_Os08g44040	27724494	27731269	rhamnogalacturonate lyase, putative, expressed
	8	LOC_Os08g44050	27733119	27739703	ZOS8-12 - C2H2 zinc finger protein, expressed
	8	LOC_Os08g44060	27742543	27742755	hypothetical protein
	8	LOC_Os08g44070	27756306	27756824	expressed protein
	8	LOC_Os08g44080	27759582	27760343	expressed protein
	8	LOC_Os08g44150	27794331	27797040	transmembrane 9 superfamily member, putative, expressed
	8	LOC_Os08g44160	27797570	27802752	expressed protein
	8	LOC_Os08g44180	27811017	27814357	expressed protein
	8	LOC_Os08g44190	27818240	27818962	ZOS8-13 - C2H2 zinc finger protein, expressed
	8	LOC_Os08g44200	27825032	27830316	ECT5, putative, expressed
	8	LOC_Os08g44210	27832991	27834136	dihydroneopterin aldolase, putative, expressed
	8	LOC_Os08g44220	27834547	27838106	GLTP domain containing protein, putative, expressed
	8	LOC_Os08g44230	27842259	27847633	zinc finger family protein, putative, expressed
	8	LOC_Os08g44240	27849043	27856246	AAA-type ATPase family protein, putative, expressed
	8	LOC_Os08g44250	27856933	27858215	fiber protein Fb14, putative, expressed
	8	LOC_Os08g44260	27858996	27868317	inositol or phosphatidylinositol phosphatase/ phosphoric monoester hydrolase, putative, expressed
qRTL3.28	3	LOC_Os03g50010	28533089	28541241	toc64, putative, expressed
	3	LOC_Os03g50030	28548351	28550030	phospholipase A2, putative, expressed
	3	LOC_Os03g50040	28551949	28555422	phytanoyl-CoA dioxygenase, putative, expressed
	3	LOC_Os03g50050	28556750	28558347	OsFBDUF16 - F-box and DUF domain containing protein, expressed
	3	LOC_Os03g50070	28560957	28565000	DUF1295 domain containing protein, putative, expressed
	3	LOC_Os03g50080	28565472	28566831	peptidyl-prolyl cis-trans isomerase, FKBP-type, putative, expressed
	3	LOC_Os03g50090	28566996	28571320	transposon protein, putative, CACTA, En/Spm sub-class, expressed
	3	LOC_Os03g50100	28572782	28577117	expressed protein
	3	LOC_Os03g50110	28585246	28586715	transcription regulator, putative, expressed
	3	LOC_Os03g50120	28588615	28593698	zinc finger family protein, putative, expressed
	3	LOC_Os03g50130	28594359	28596342	phytanoyl-CoA dioxygenase, putative, expressed
	3	LOC_Os03g50140	28598172	28599213	plastocyanin-like domain containing protein, putative, expressed
	3	LOC_Os03g50150	28599798	28603935	NB-ARC domain containing protein, expressed
	3	LOC_Os03g50160	28604432	28606325	plastocyanin-like domain containing protein, putative, expressed
	3	LOC_Os03g50190	28627347	28628882	expressed protein
	3	LOC_Os03g50210	28631644	28633378	DUF292 domain containing protein, expressed
	3	LOC_Os03g50220	28632554	28636276	homologous-pairing protein meu13, putative, expressed
	3	LOC_Os03g50230	28638302	28643637	protein kinase, putative, expressed
	3	LOC_Os03g50240	28645117	28645350	hypothetical protein
	3	LOC_Os03g50250	28647086	28649570	DnaK family protein, putative, expressed
	3	LOC_Os03g50260	28649776	28650341	expressed protein
	3	LOC_Os03g50270	28651107	28653092	expressed protein
	3	LOC_Os03g50280	28655240	28657434	GLTP domain containing protein, putative, expressed
	3	LOC_Os03g50290	28663767	28667970	14-3-3 protein, putative, expressed
	3	LOC_Os03g50300	28671296	28679049	CASP, putative, expressed
	3	LOC_Os03g50310	28686958	28689716	CCT/B-box zinc finger protein, putative, expressed
	3	LOC_Os03g50320	28690315	28697934	phosphatidylinositol 4-kinase PI4K, putative, expressed
	3	LOC_Os03g50325	28700345	28705493	phosphatidylinositol 4-kinase, putative, expressed
	3	LOC_Os03g50330	28708585	28716214	CAMK_KIN1/SNF1/Nim1_like.18 - CAMK includes calcium/calmodulin depedent protein kinases, expressed
	3	LOC_Os03g50340	28719395	28724712	coatomer alpha subunit, putative, expressed
	3	LOC_Os03g50350	28730884	28736333	coatomer alpha subunit, putative, expressed
	3	LOC_Os03g50355	28740905	28742527	AT hook-containing DNA-binding protein, putative, expressed
	3	LOC_Os03g50364	28744729	28746317	expressed protein
	3	LOC_Os03g50380	28746650	28748955	DNA-directed RNA polymerase I subunit RPA12, putative, expressed
	3	LOC_Os03g50390	28750043	28762297	AGC_AGC_other_GWLd.2 - ACG kinases include homologs to PKA, PKG and PKC, expressed
	3	LOC_Os03g50400	28763236	28764874	expressed protein
	3	LOC_Os03g50410	28766756	28768814	lipase family protein, expressed
	3	LOC_Os03g50420	28769963	28772122	expressed protein
	3	LOC_Os03g50430	28774588	28777248	zinc finger family protein, putative, expressed
	3	LOC_Os03g50440	28781460	28786814	ubiquitin-conjugating enzyme, putative, expressed
	3	LOC_Os03g50450	28795423	28799255	inactive receptor kinase At2g26730 precursor, putative, expressed
qRTL7.26	7	LOC_Os07g43580	26075952	26077154	MYB family transcription factor, putative, expressed
qRSR1.30	1	LOC_Os01g52490	30155765	30162203	40S ribosomal protein S24, putative, expressed
qRSR1.35	1	LOC_Os01g62610	36253547	36256977	peptidyl-prolyl cis-trans isomerase, FKBP-type, putative, expressed
	1	LOC_Os01g62620	36257435	36261744	DHHC zinc finger domain containing protein, expressed
	1	LOC_Os01g62630	36268063	36269737	aspartic proteinase nepenthesin precursor, putative, expressed
	1	LOC_Os01g62640	36274026	36274733	zinc finger, C3HC4 type domain containing protein, expressed
	1	LOC_Os01g62650	36278953	36286403	pumilio-family RNA binding protein, putative, expressed
	1	LOC_Os01g62660	36286928	36289643	MYB family transcription factor, putative, expressed
	1	LOC_Os01g62670	36296114	36298431	avr9/Cf-9 rapidly elicited protein, putative, expressed
	1	LOC_Os01g62680	36300256	36302127	hypothetical protein
	1	LOC_Os01g62690	36307136	36307885	expressed protein
	1	LOC_Os01g62700	36311185	36311490	expressed protein
	1	LOC_Os01g62720	36317205	36318022	GRF zinc finger family protein
	1	LOC_Os01g62730	36320007	36320216	expressed protein
	1	LOC_Os01g62740	36323780	36325016	expressed protein
	1	LOC_Os01g62750	36325683	36336561	expressed protein
	1	LOC_Os01g62760	36343948	36346078	protein phosphatase 2C, putative, expressed
	1	LOC_Os01g62770	36346113	36349549	expressed protein
	1	LOC_Os01g62780	36354704	36358027	expressed protein
	1	LOC_Os01g62790	36359709	36365493	expressed protein
	1	LOC_Os01g62800	36368227	36373959	methyltransferase, putative, expressed
	1	LOC_Os01g62810	36379629	36385391	regulator of chromosome condensation, putative, expressed
	1	LOC_Os01g62820	36385625	36390411	Transcription initiation factor TFIID subunit A containing protein, expressed
	1	LOC_Os01g62830	36392152	36392864	expressed protein
	1	LOC_Os01g62840	36395486	36398185	mannose-1-phosphate guanyltransferase, putative, expressed
	1	LOC_Os01g62850	36398958	36401777	membrane associated DUF588 domain containing protein, putative, expressed
	1	LOC_Os01g62860	36403442	36407380	oxidoreductase, aldo/keto reductase family protein, putative, expressed
	1	LOC_Os01g62870	36410638	36414610	oxidoreductase, aldo/keto reductase family protein, putative, expressed
	1	LOC_Os01g62880	36418114	36420455	oxidoreductase, aldo/keto reductase family protein, putative, expressed
	1	LOC_Os01g62890	36420024	36422893	prenylated rab acceptor, putative, expressed
	1	LOC_Os01g62900	36430978	36440843	amino acid kinase, putative, expressed
	1	LOC_Os01g62910	36438948	36442944	CRR2, putative, expressed
	1	LOC_Os01g62920	36445019	36449951	homeodomain protein, putative, expressed
	1	LOC_Os01g62945	36466366	36467358	expressed protein
	1	LOC_Os01g62950	36467915	36470441	ras-related protein, putative, expressed
	1	LOC_Os01g62960	36478049	36478670	hypothetical protein
	1	LOC_Os01g62970	36479579	36484051	expressed protein
	1	LOC_Os01g62980	36483566	36484818	LTPL101 - Protease inhibitor/seed storage/LTP family protein precursor, expressed
	1	LOC_Os01g62990	36485585	36489717	ATROPGEF7/ROPGEF7, putative, expressed
	1	LOC_Os01g63010	36496069	36498165	universal stress protein domain containing protein, putative, expressed
	1	LOC_Os01g63020	36500099	36503665	expressed protein
	1	LOC_Os01g63030	36512667	36516613	transposon protein, putative, unclassified, expressed
	1	LOC_Os01g63040	36517340	36521886	expressed protein
	1	LOC_Os01g63050	36527672	36530221	expressed protein
	1	LOC_Os01g63060	36540147	36545196	phosphatidic acid phosphatase-related, putative, expressed
	1	LOC_Os01g63160	36606535	36608135	MYB family transcription factor, putative, expressed
	1	LOC_Os01g63180	36616801	36621516	laccase-6 precursor, putative, expressed
	1	LOC_Os01g63190	36622827	36627675	laccase precursor protein, putative, expressed
	1	LOC_Os01g63200	36634331	36636980	laccase precursor protein, putative, expressed
	1	LOC_Os01g63210	36639626	36640584	SOUL heme-binding protein, putative, expressed
	1	LOC_Os01g63220	36640943	36647156	kinase, pfkB family, putative, expressed
	1	LOC_Os01g63230	36643577	36648018	growth regulator related protein, putative, expressed
	1	LOC_Os01g63240	36652405	36655714	reticulon domain containing protein, putative, expressed
	1	LOC_Os01g63250	36656340	36660768	josephin, putative, expressed
	1	LOC_Os01g63260	36667119	36667925	3-oxo-5-alpha-steroid 4-dehydrogenase, putative, expressed
	1	LOC_Os01g63270	36670221	36676478	alpha-glucan phosphorylast isozyme, putative, expressed
	1	LOC_Os01g63280	36683709	36687154	tyrosine protein kinase domain containing protein, putative, expressed
	1	LOC_Os01g63290	36687545	36695629	transporter, major facilitator family, putative, expressed
	1	LOC_Os01g63310	36697008	36698963	DUF740 domain containing protein, expressed
	1	LOC_Os01g63320	36704087	36705076	transposon protein, putative, CACTA, En/Spm sub-class
	1	LOC_Os01g63330	36705181	36709097	transposon protein, putative, CACTA, En/Spm sub-class, expressed
	1	LOC_Os01g63354	36717974	36723161	ELM2 domain containing protein, putative, expressed
	1	LOC_Os01g63370	36725326	36726166	hypothetical protein
	1	LOC_Os01g63393	36730708	36731031	expressed protein
	1	LOC_Os01g63400	36732836	36737403	PPR repeat containing protein, expressed
	1	LOC_Os01g63410	36735951	36737401	expressed protein
	1	LOC_Os01g63420	36746807	36750976	OsFBL4 - F-box domain and LRR containing protein, expressed
	1	LOC_Os01g63430	36750937	36753972	expressed protein
	1	LOC_Os01g63444	36756897	36762917	expressed protein
	1	LOC_Os01g63460	36763179	36765294	MYB family transcription factor, putative, expressed
	1	LOC_Os01g63470	36770986	36772435	C2 domain containing protein, expressed
	1	LOC_Os01g63480	36794890	36797406	transferase family protein, putative, expressed
	1	LOC_Os01g63500	36807946	36808961	expressed protein
	1	LOC_Os01g63510	36813724	36815023	homeobox domain containing protein, expressed
	1	LOC_Os01g63530	36824073	36829088	transposon protein, putative, CACTA, En/Spm sub-class, expressed
	1	LOC_Os01g63540	36840077	36842130	cytochrome P450, putative, expressed
	1	LOC_Os01g63580	36863214	36866375	glycerol-3-phosphate acyltransferase, putative, expressed
	1	LOC_Os01g63620	36894554	36897429	expressed protein
	1	LOC_Os01g63670	36933625	36934479	hypothetical protein
	1	LOC_Os01g63680	36936984	36939364	MYB family transcription factor, putative, expressed
	1	LOC_Os01g63690	36942596	36944593	hs1, putative, expressed
	1	LOC_Os01g63710	36951117	36956735	CDC6 - Putative DNA replication initiation protein, expressed
	1	LOC_Os01g63720	36960760	36961166	hypothetical protein
	1	LOC_Os01g63730	36964329	36964728	hypothetical protein
	1	LOC_Os01g63740	36976145	36979874	transposon protein, putative, CACTA, En/Spm sub-class, expressed
	1	LOC_Os01g63750	36981089	36981767	glycine-rich protein, putative, expressed
	1	LOC_Os01g63770	36998338	37004796	transmembrane amino acid transporter protein, putative, expressed
	1	LOC_Os01g63780	37005746	37011356	nsp1-like C-terminal region family protein, expressed
	1	LOC_Os01g63790	37011897	37013536	prolipoprotein diacylglyceryl transferase, putative, expressed
	1	LOC_Os01g63800	37017028	37018048	pleckstrin homology domain-containing protein, putative, expressed
	1	LOC_Os01g63810	37021488	37024131	starch binding domain containing protein, putative, expressed
	1	LOC_Os01g63820	37023041	37031680	double-stranded RNA binding motif containing protein, expressed
	1	LOC_Os01g63830	37034026	37036018	dehydrodolichyl diphosphate synthase, putative, expressed
	1	LOC_Os01g63840	37039556	37043234	3-deoxy-D-manno-octulosonic-acid transferase, putative, expressed
	1	LOC_Os01g63854	37043480	37049892	transmembrane amino acid transporter protein, putative, expressed
	1	LOC_Os01g63870	37060600	37064615	nucleobase-ascorbate transporter, putative, expressed
qRSR3.15	3	LOC_Os03g27110	15528226	15530171	hydrolase protein, putative, expressed
	3	LOC_Os03g27120	15530613	15532459	ICE-like protease p20 domain containing protein, putative, expressed
	3	LOC_Os03g27160	15560488	15562561	expressed protein
	3	LOC_Os03g27170	15563469	15564927	ICE-like protease p20 domain containing protein, putative, expressed
	3	LOC_Os03g27190	15567899	15572135	ICE-like protease p20 domain containing protein, putative, expressed
	3	LOC_Os03g27200	15583322	15583764	expressed protein
	3	LOC_Os03g27210	15584826	15587152	LOL3, putative, expressed
	3	LOC_Os03g27230	15603830	15608753	phospho-2-dehydro-3-deoxyheptonate aldolase, chloroplast precursor, putative, expressed
	3	LOC_Os03g27250	15614227	15621590	OsFBO14 - F-box and other domain containing protein, expressed
	3	LOC_Os03g27260	15622131	15624526	40S ribosomal protein S6, putative, expressed
	3	LOC_Os03g27280	15628100	15632465	CAMK_CAMK_like.19 - CAMK includes calcium/calmodulin depedent protein kinases, expressed
	3	LOC_Os03g27290	15637841	15642536	cytochrome c oxidase subunit, putative, expressed
	3	LOC_Os03g27300	15644216	15644573	hypothetical protein
	3	LOC_Os03g27310	15645605	15648242	histone H3, putative, expressed
	3	LOC_Os03g27320	15648901	15652157	steroid binding protein, putative, expressed
	3	LOC_Os03g27340	15658785	15661409	expressed protein
	3	LOC_Os03g27350	15661851	15665670	cysteine protease ATG4, putative, expressed
	3	LOC_Os03g27360	15668225	15669478	RING-H2 finger protein ATL5H precursor, putative, expressed
	3	LOC_Os03g27370	15673720	15679214	phospholipase D, putative, expressed
	3	LOC_Os03g27380	15682705	15682914	hypothetical protein
	3	LOC_Os03g27390	15685542	15689265	CPuORF35 - conserved peptide uORF-containing transcript, expressed
	3	LOC_Os03g27410	15724504	15725126	expressed protein
	3	LOC_Os03g27420	15727278	15732159	retrotransposon protein, putative, unclassified, expressed
	3	LOC_Os03g27430	15740087	15740832	expressed protein
	3	LOC_Os03g27440	15745301	15745906	hypothetical protein
qRSR8.17	8	LOC_Os08g28410	17338776	17348971	retinal pigment epithelial membrane protein, expressed
	8	LOC_Os08g28420	17349455	17350616	hypothetical protein
	8	LOC_Os08g28430	17351604	17352078	hypothetical protein
	8	LOC_Os08g28460	17367559	17372231	NBS-LRR disease resistance protein, putative, expressed
	8	LOC_Os08g28470	17379787	17383802	disease resistance protein RPM1, putative, expressed
	8	LOC_Os08g28480	17384496	17387430	expressed protein
	8	LOC_Os08g28510	17405224	17410327	expressed protein
	8	LOC_Os08g28540	17427398	17431441	resistance protein LR10, putative, expressed
	8	LOC_Os08g28550	17434292	17434936	expressed protein
qSNC4.16	4	LOC_Os04g28130	16614563	16618026	two-component response regulator, putative, expressed
qRNK4.16	4	LOC_Os04g28140	16621835	16622357	conserved hypothetical protein
	4	LOC_Os04g28150	16624886	16627577	expressed protein
	4	LOC_Os04g28160	16629917	16633083	response regulator receiver domain containing protein, expressed
	4	LOC_Os04g28170	16639479	16642584	expressed protein
	4	LOC_Os04g28180	16645701	16648386	ribosomal protein, putative, expressed
	4	LOC_Os04g28190	16651424	16652719	expressed protein
	4	LOC_Os04g28210	16667099	16672508	verticillium wilt disease resistance protein, putative, expressed
	4	LOC_Os04g28234	16684906	16693432	Rf1, mitochondrial precursor, putative, expressed
	4	LOC_Os04g28250	16693992	16694833	cysteine proteinase inhibitor precursor, putative, expressed
	4	LOC_Os04g28260	16698985	16707481	Kinesin motor domain domain containing protein, expressed
	4	LOC_Os04g28270	16713624	16714138	expressed protein
	4	LOC_Os04g28280	16732393	16734806	BEE 3, putative, expressed
	4	LOC_Os04g28300	16753556	16757223	Rf1, mitochondrial precursor, putative, expressed
	4	LOC_Os04g28310	16760292	16763527	expressed protein
	4	LOC_Os04g28320	16764190	16764393	expressed protein
	4	LOC_Os04g28330	16767457	16767666	expressed protein
	4	LOC_Os04g28360	16785970	16786206	expressed protein
	4	LOC_Os04g28370	16795057	16795370	hypothetical protein
	4	LOC_Os04g28390	16802078	16802306	expressed protein
	4	LOC_Os04g28410	16807387	16808259	expressed protein
	4	LOC_Os04g28420	16813848	16817974	peptidyl-prolyl isomerase, putative, expressed
	4	LOC_Os04g28450	16834923	16836040	hypothetical protein
	4	LOC_Os04g28460	16843283	16856549	phospholipid-transporting ATPase 2, putative, expressed
	4	LOC_Os04g28490	16875869	16876769	expressed protein
	4	LOC_Os04g28500	16877623	16878006	expressed protein
qSNC12.19	12	LOC_Os12g33060	19976872	19986733	transposon protein, putative, CACTA, En/Spm sub-class, expressed
qRNC12.19	12	LOC_Os12g33070	19991426	19994401	myb-like DNA-binding domain containing protein, putative, expressed
	12	LOC_Os12g33080	20005372	20008889	2-oxoglutarate/malate translocator, chloroplast precursor, putative, expressed
	12	LOC_Os12g33090	20018555	20021302	zinc finger family protein, putative, expressed
	12	LOC_Os12g33100	20028748	20032871	guanylate kinase, putative, expressed
	12	LOC_Os12g33110	20040074	20040821	hypothetical protein
	12	LOC_Os12g33120	20042285	20043114	expressed protein
	12	LOC_Os12g33130	20045554	20046313	expressed protein
	12	LOC_Os12g33140	20052367	20053014	expressed protein
	12	LOC_Os12g33150	20058249	20059540	expressed protein
	12	LOC_Os12g33160	20061564	20066930	RGH1A, putative, expressed
	12	LOC_Os12g33165	20067137	20067787	expressed protein
	12	LOC_Os12g33180	20076425	20079164	pnn protein, putative, expressed
	12	LOC_Os12g33194	20080388	20083537	expressed protein
	12	LOC_Os12g33210	20084212	20088112	OsFBL59 - F-box domain and LRR containing protein, expressed
	12	LOC_Os12g33220	20093814	20095262	F-box/LRR-repeat protein 14, putative, expressed
	12	LOC_Os12g33230	20100274	20103255	OsFBL60 - F-box domain and LRR containing protein, expressed
	12	LOC_Os12g33240	20105721	20108020	mitochondrial ribosomal protein S10, putative, expressed
	12	LOC_Os12g33250	20118297	20118779	ligA, putative, expressed
	12	LOC_Os12g33270	20125264	20128306	expressed protein
	12	LOC_Os12g33289	20134502	20137762	expressed protein
	12	LOC_Os12g33300	20138135	20141194	integral membrane protein DUF6 containing protein, expressed
	12	LOC_Os12g33340	20165865	20168806	retrotransposon protein, putative, Ty3-gypsy subclass, expressed
	12	LOC_Os12g33415	20199015	20199758	expressed protein
	12	LOC_Os12g33420	20201873	20202881	transposon protein, putative, CACTA, En/Spm sub-class
	12	LOC_Os12g33434	20203068	20206119	transposon protein, putative, CACTA, En/Spm sub-class, expressed
	12	LOC_Os12g33470	20227064	20227495	expressed protein
	12	LOC_Os12g33590	20287886	20290957	hypothetical protein
	12	LOC_Os12g33600	20291387	20291776	expressed protein
	12	LOC_Os12g33610	20292893	20295410	phenylalanine ammonia-lyase, putative, expressed
	12	LOC_Os12g33620	20296337	20297286	transposon protein, putative, CACTA, En/Spm sub-class
	12	LOC_Os12g33730	20355607	20357012	expressed protein
	12	LOC_Os12g33770	20371001	20372076	expressed protein
qRKC3.32	3	LOC_Os03g57510	32791645	32794990	CAMK_CAMK_like.23 - CAMK includes calcium/calmodulin depedent protein kinases, expressed
	3	LOC_Os03g57520	32798003	32798506	VQ domain containing protein, putative, expressed
	3	LOC_Os03g57530	32800592	32802990	DUF593 domain containing protein, expressed
	3	LOC_Os03g57540	32810260	32810682	expressed protein
	3	LOC_Os03g57545	32811142	32811857	expressed protein
	3	LOC_Os03g57560	32813980	32822980	piwi domain containing protein, expressed
	3	LOC_Os03g57569	32824996	32828545	expressed protein
	3	LOC_Os03g57580	32829131	32832506	expressed protein
	3	LOC_Os03g57600	32832645	32834923	expressed protein
	3	LOC_Os03g57620	32845909	32847980	expressed protein
	3	LOC_Os03g57630	32849295	32849976	hypothetical protein
	3	LOC_Os03g57640	32851425	32852782	gibberellin receptor GID1L2, putative, expressed
	3	LOC_Os03g57660	32859060	32866608	peptidase, putative, expressed
	3	LOC_Os03g57670	32867637	32869003	DUF260 domain containing protein, putative, expressed
	3	LOC_Os03g57680	32869482	32877206	aldehyde oxidase, putative, expressed
	3	LOC_Os03g57690	32879566	32886266	aldehyde oxidase, putative, expressed
	3	LOC_Os03g57720	32897405	32898513	aldehyde oxidase 2, putative, expressed
	3	LOC_Os03g57730	32902895	32903400	uclacyanin-2 precursor, putative, expressed
	3	LOC_Os03g57740	32907101	32907737	plastocyanin-like domain containing protein, putative, expressed
	3	LOC_Os03g57750	32909844	32910753	expressed protein
	3	LOC_Os03g57760	32911203	32915158	25.3 kDa vesicle transport protein, putative, expressed
	3	LOC_Os03g57770	32919546	32920235	expressed protein
	3	LOC_Os03g57780	32925684	32930693	protein kinase, putative, expressed
	3	LOC_Os03g57790	32929811	32935513	ubiquitin-conjugating enzyme, putative, expressed
	3	LOC_Os03g57820	32944341	32947435	transposon protein, putative, CACTA, En/Spm sub-class, expressed
	3	LOC_Os03g57830	32948214	32950895	expressed protein
	3	LOC_Os03g57840	32951544	32956889	peptidase M50, mammalian sterol-regulatory element binding protein, putative, expressed
	3	LOC_Os03g57854	32957898	32964626	MBTB3 - Bric-a-Brac, Tramtrack, Broad Complex BTB domain with Meprin and TRAF Homology MATH domain, expressed
	3	LOC_Os03g57870	32964011	32967777	RFC3 - Putative clamp loader of PCNA, replication factor C subunit 3, expressed
	3	LOC_Os03g57880	32970882	32973317	glucan endo-1,3-beta-glucosidase precursor, putative, expressed
	3	LOC_Os03g57890	32974276	32976913	zinc finger A20 and AN1 domain-containing stress-associated protein, putative, expressed
	3	LOC_Os03g57900	32982032	32982969	zinc finger A20 and AN1 domain-containing stress-associated protein, putative, expressed
	3	LOC_Os03g57910	32984514	32986166	expressed protein
	3	LOC_Os03g57920	32987043	32988118	AN1-like zinc finger domain containing protein, expressed
	3	LOC_Os03g57930	32989034	32989915	expressed protein
	3	LOC_Os03g57940	32999502	33006898	CK1_CaseinKinase_1a.4 - CK1 includes the casein kinase 1 kinases, expressed
	3	LOC_Os03g57950	33010955	33014396	type I inositol-1,4,5-trisphosphate 5-phosphatase, putative, expressed
	3	LOC_Os03g57960	33020035	33022949	cupin domain containing protein, expressed
	3	LOC_Os03g57970	33022996	33024100	LTPL73 - Protease inhibitor/seed storage/LTP family protein precursor, expressed
	3	LOC_Os03g57980	33025902	33027430	LTPL99 - Protease inhibitor/seed storage/LTP family protein precursor, expressed
	3	LOC_Os03g57990	33028009	33029181	LTPL74 - Protease inhibitor/seed storage/LTP family protein precursor, expressed
	3	LOC_Os03g58000	33031121	33032581	expressed protein
	3	LOC_Os03g58010	33034668	33035629	acetyltransferase, GNAT family, putative, expressed
	3	LOC_Os03g58020	33036315	33037134	acetyltransferase, GNAT family, putative, expressed
	3	LOC_Os03g58030	33037473	33037982	acetyltransferase, GNAT family, putative, expressed
	3	LOC_Os03g58040	33038041	33043335	glutamate dehydrogenase protein, putative, expressed
	3	LOC_Os03g58050	33045522	33047410	ribosomal protein S13p/S18e, putative, expressed
	3	LOC_Os03g58060	33049333	33060421	XRN 5'-3' exonuclease N-terminus domain containing protein, expressed
	3	LOC_Os03g58070	33061357	33065192	frigida, putative, expressed
	3	LOC_Os03g58080	33065377	33070874	BT1 family protein, putative, expressed
	3	LOC_Os03g58090	33071716	33074593	expressed protein
	3	LOC_Os03g58100	33078794	33080823	pentatricopeptide, putative, expressed
	3	LOC_Os03g58110	33083781	33085552	uncharacterized protein At4g06744 precursor, putative, expressed
	3	LOC_Os03g58120	33091454	33095134	PPR repeat domain containing protein, putative, expressed
	3	LOC_Os03g58130	33096171	33099765	thioredoxin, putative, expressed
	3	LOC_Os03g58140	33098873	33101484	transmembrane BAX inhibitor motif-containing protein, putative, expressed
	3	LOC_Os03g58150	33103022	33105443	transmembrane BAX inhibitor motif-containing protein, putative, expressed
	3	LOC_Os03g58160	33105828	33109091	heat stress transcription factor, putative, expressed
	3	LOC_Os03g58170	33110648	33118318	stem-specific protein TSJT1, putative, expressed
	3	LOC_Os03g58180	33137576	33138019	basic proline-rich protein precursor, putative, expressed
	3	LOC_Os03g58190	33138564	33141520	expressed protein
	3	LOC_Os03g58204	33143597	33146052	ribosomal protein L4, putative, expressed
	3	LOC_Os03g58230	33169840	33172105	plant-specific domain TIGR01615 family protein, expressed
	3	LOC_Os03g58240	33180998	33187229	GTP binding protein, putative, expressed
	3	LOC_Os03g58250	33187313	33191805	bZIP transcription factor domain containing protein, expressed
	3	LOC_Os03g58260	33193735	33198099	indole-3-glycerol phosphate lyase, chloroplast precursor, putative, expressed
	3	LOC_Os03g58280	33204591	33207166	expressed protein
	3	LOC_Os03g58290	33207531	33210400	indole-3-glycerol phosphate lyase, chloroplast precursor, putative, expressed
	3	LOC_Os03g58300	33214533	33217418	indole-3-glycerol phosphate lyase, chloroplast precursor, putative, expressed
	3	LOC_Os03g58320	33226460	33228543	indole-3-glycerol phosphate lyase, chloroplast precursor, putative, expressed
	3	LOC_Os03g58330	33233106	33237601	BHLH transcription factor, putative, expressed
	3	LOC_Os03g58340	33240266	33244810	expressed protein
	3	LOC_Os03g58350	33246011	33247318	OsIAA14 - Auxin-responsive Aux/IAA gene family member, expressed
	3	LOC_Os03g58364	33252420	33253326	hypothetical protein
	3	LOC_Os03g58372	33253749	33257103	expressed protein
	3	LOC_Os03g58380	33259264	33260270	aldehyde oxidase 2, putative, expressed
	3	LOC_Os03g58390	33267192	33272302	zinc finger, C3HC4 type domain containing protein, expressed
	3	LOC_Os03g58400	33278922	33281166	C-5 cytosine-specific DNA methylase, putative, expressed
	3	LOC_Os03g58410	33281871	33282563	prenylated rab acceptor, putative, expressed
	3	LOC_Os03g58420	33286651	33288563	WRKY6, expressed
	3	LOC_Os03g58430	33291035	33293213	40S ribosomal protein S15, putative, expressed
	3	LOC_Os03g58450	33300021	33301059	expressed protein
	3	LOC_Os03g58480	33310411	33314967	seed specific protein Bn15D14A, putative, expressed
	3	LOC_Os03g58490	33315821	33319743	DUF593 domain containing protein, expressed
	3	LOC_Os03g58500	33321082	33321327	expressed protein
	3	LOC_Os03g58510	33324182	33324520	expressed protein
	3	LOC_Os03g58520	33325003	33327288	green ripe-like, putative, expressed
	3	LOC_Os03g58530	33328214	33333421	ES43 protein, putative, expressed
	3	LOC_Os03g58540	33334430	33338512	spo0B-associated GTP-binding protein, putative, expressed
	3	LOC_Os03g58560	33344239	33344745	hypothetical protein
	3	LOC_Os03g58570	33346109	33349987	WD domain, G-beta repeat domain containing protein, expressed
	3	LOC_Os03g58580	33360063	33362393	nodulin, putative, expressed
	3	LOC_Os03g58590	33363986	33370629	expressed protein
	3	LOC_Os03g58600	33371341	33380303	PAZ domain containing protein, putative, expressed
	3	LOC_Os03g58610	33384953	33387239	expressed protein
	3	LOC_Os03g58620	33388090	33391157	small multi-drug export protein, putative, expressed
	3	LOC_Os03g58630	33391353	33393615	thioredoxin, putative, expressed
	3	LOC_Os03g58640	33394104	33402264	FHA domain containing protein, putative, expressed
	3	LOC_Os03g58650	33402553	33405439	expressed protein
	3	LOC_Os03g58670	33417759	33418217	LTPL119 - Protease inhibitor/seed storage/LTP family protein precursor, expressed
	3	LOC_Os03g58690	33421634	33422951	expressed protein
	3	LOC_Os03g58700	33424906	33433088	vacuolar protein sorting-associated protein 35, putative, expressed
	3	LOC_Os03g58710	33433222	33436715	riboflavin biosynthesis protein-related, putative, expressed
	3	LOC_Os03g58720	33437693	33444938	RNA recognition motif containing protein, putative, expressed
	3	LOC_Os03g58740	33453405	33457353	expressed protein
	3	LOC_Os03g58750	33459457	33460936	protein kinase domain containing protein, expressed
	3	LOC_Os03g58764	33466091	33472069	OsFBDUF18 - F-box and DUF domain containing protein, expressed
	3	LOC_Os03g58780	33474343	33480206	expressed protein
	3	LOC_Os03g58790	33482034	33484155	ATPase, putative, expressed
	3	LOC_Os03g58800	33487653	33489941	ATPase, putative, expressed
	3	LOC_Os03g58810	33488395	33493527	DEAD-box ATP-dependent RNA helicase, putative, expressed
	3	LOC_Os03g58820	33495989	33500471	aminoacyl-tRNA synthetase, putative, expressed
	3	LOC_Os03g58830	33500880	33505048	BEE 1, putative, expressed
	3	LOC_Os03g58840	33507081	33510372	vesicle-associated membrane protein, putative, expressed
	3	LOC_Os03g58850	33512913	33513726	uncharacterized PE-PGRS family protein PE_PGRS3 precursor, putative, expressed
	3	LOC_Os03g58870	33516989	33518902	expressed protein
	3	LOC_Os03g58880	33519850	33522241	oxidoreductase, putative, expressed
	3	LOC_Os03g58890	33522519	33524525	oxidoreductase, putative, expressed
	3	LOC_Os03g58900	33525324	33528719	galactosyltransferase family protein, putative, expressed
	3	LOC_Os03g58910	33530429	33544574	expressed protein
	3	LOC_Os03g58920	33546463	33551064	galactosyltransferase family protein, putative, expressed
	3	LOC_Os03g58930	33553558	33556161	expressed protein
	3	LOC_Os03g58940	33563702	33566773	LTPL83 - Protease inhibitor/seed storage/LTP family protein precursor, putative, expressed
	3	LOC_Os03g58960	33570513	33576145	DHHC zinc finger domain containing protein, expressed
	3	LOC_Os03g58970	33579485	33585238	expressed protein
	3	LOC_Os03g58980	33586465	33587364	Cupin domain containing protein, expressed
	3	LOC_Os03g58990	33588717	33589406	cupin domain containing protein, expressed
	3	LOC_Os03g59010	33591195	33592077	Cupin domain containing protein, expressed
	3	LOC_Os03g59020	33592752	33598074	T-complex protein, putative, expressed
	3	LOC_Os03g59030	33599055	33600843	UDP-rhamnose rhamnosyltransferase, putative, expressed
	3	LOC_Os03g59040	33605272	33612455	squalene synthetase, putative, expressed
	3	LOC_Os03g59050	33612462	33617781	DEAD-box ATP-dependent RNA helicase, putative, expressed
	3	LOC_Os03g59060	33621910	33626543	OsPP2Ac-2 - Phosphatase 2A isoform 2 belonging to family 2, expressed
	3	LOC_Os03g59070	33627374	33630350	phosphatase, putative, expressed
	3	LOC_Os03g59080	33631923	33636847	AMP-binding enzyme, putative, expressed
	3	LOC_Os03g59100	33645110	33647519	pheophorbide a oxygenase, chloroplast precursor, putative, expressed
	3	LOC_Os03g59110	33649350	33653755	pheophorbide a oxygenase, chloroplast precursor, putative, expressed
	3	LOC_Os03g59120	33659567	33661954	pheophorbide a oxygenase, chloroplast precursor, putative, expressed
	3	LOC_Os03g59146	33680878	33685531	expressed protein
	3	LOC_Os03g59152	33685805	33687737	lethal leaf spot 1, putative, expressed
	3	LOC_Os03g59160	33688274	33692248	elongation factor P, putative, expressed
	3	LOC_Os03g59170	33693108	33696230	OsAPRL5 adenosine 5'-phosphosulfate reductase-like OsAPRL5, expressed
	3	LOC_Os03g59180	33697063	33698479	expressed protein
	3	LOC_Os03g59200	33711473	33713619	expressed protein
	3	LOC_Os03g59210	33717046	33717410	expressed protein
	3	LOC_Os03g59220	33718527	33720733	cytochrome b-c1 complex subunit 7, putative, expressed
	3	LOC_Os03g59225	33722007	33724850	expressed protein
	3	LOC_Os03g59240	33731404	33735208	carboxyl-terminal peptidase, putative, expressed
	3	LOC_Os03g59250	33737454	33739501	expressed protein
	3	LOC_Os03g59264	33744357	33750440	calreticulin family protein, expressed
	3	LOC_Os03g59280	33752813	33755772	plastocyanin-like domain containing protein, putative, expressed
	3	LOC_Os03g59290	33756167	33759296	C-methyltransferase, putative, expressed
	3	LOC_Os03g59300	33765460	33767802	expressed protein
	3	LOC_Os03g59310	33769018	33770923	ribosomal protein, putative, expressed
	3	LOC_Os03g59320	33771756	33773624	expressed protein
	3	LOC_Os03g59330	33777510	33781305	polygalacturonase, putative, expressed
	3	LOC_Os03g59340	33780013	33786467	CESA2 - cellulose synthase, expressed
	3	LOC_Os03g59350	33787909	33789566	anthocyanin 3-O-beta-glucosyltransferase, putative, expressed
	3	LOC_Os03g59360	33790894	33792943	remorin, putative, expressed
	3	LOC_Os03g59370	33796789	33797866	ubiquitin family protein, putative, expressed
	3	LOC_Os03g59380	33798940	33799765	LTPL28 - Protease inhibitor/seed storage/LTP family protein precursor, expressed
	3	LOC_Os03g59390	33805800	33810099	CAMK_CAMK_like.24 - CAMK includes calcium/calmodulin depedent protein kinases, expressed
	3	LOC_Os03g59400	33812019	33812423	expressed protein
	3	LOC_Os03g59430	33829500	33834198	uncharacterized glycosyltransferase, putative, expressed
	3	LOC_Os03g59440	33834634	33835499	dirigent, putative, expressed
	3	LOC_Os03g59450	33837942	33841754	transporter-related, putative, expressed
	3	LOC_Os03g59460	33842835	33845209	transcription factor, putative, expressed
	3	LOC_Os03g59470	33845779	33849847	stage II sporulation protein E, putative, expressed
	3	LOC_Os03g59480	33849980	33854736	expressed protein
	3	LOC_Os03g59530	33886820	33891887	protein Kinase-associated protein phosphatase, putative, expressed
	3	LOC_Os03g59540	33891971	33894614	zinc finger, C3HC4 type domain containing protein, expressed
	3	LOC_Os03g59550	33894809	33899648	RNA recognition motif containing protein, putative, expressed
	3	LOC_Os03g59560	33900825	33901704	hypothetical protein
	3	LOC_Os03g59570	33905826	33907614	IPP transferase, putative, expressed
	3	LOC_Os03g59580	33916812	33921098	hydrolase, NUDIX family, domain containing protein, expressed
	3	LOC_Os03g59590	33927587	33933865	ATP/GTP/Ca++ binding protein, putative, expressed
	3	LOC_Os03g59600	33936155	33937972	mitochondrial Rho GTPase 1, putative, expressed
	3	LOC_Os03g59610	33938923	33941373	oxidoreductase, short chain dehydrogenase/reductase family protein, putative, expressed
	3	LOC_Os03g59620	33941624	33946147	phospholipase, patatin family, putative, expressed
	3	LOC_Os03g59640	33955198	33961962	magnesium-chelatase subunit chlD, chloroplast precursor, putative, expressed
	3	LOC_Os03g59650	33962373	33968064	BRCA1 C Terminus domain containing protein, expressed
	3	LOC_Os03g59660	33969120	33971519	clathrin adaptor complex small chain domain containing protein, expressed
	3	LOC_Os03g59670	33973665	33975577	basic helix-loop-helix, putative, expressed
	3	LOC_Os03g59680	33988216	33992094	PAPA-1-like conserved region family protein, expressed
	3	LOC_Os03g59690	33994325	33995275	DUF617 domain containing protein, expressed
	3	LOC_Os03g59700	33995585	33998683	peptidyl-prolyl cis-trans isomerase, putative, expressed
	3	LOC_Os03g59710	33998808	33999646	RNA recognition motif containing protein, putative, expressed
	3	LOC_Os03g59720	34000927	34002390	ribosomal protein L36 containing protein, expressed
	3	LOC_Os03g59730	34003039	34005662	No apical meristem protein, putative, expressed
	3	LOC_Os03g59740	34006897	34009846	ADP-ribosylation factor, putative, expressed
	3	LOC_Os03g59754	34026133	34026531	expressed protein
	3	LOC_Os03g59760	34031452	34034248	RING finger protein 126, putative, expressed
	3	LOC_Os03g59770	34036246	34037129	EF hand family protein, putative, expressed
	3	LOC_Os03g59774	34039023	34045065	expressed protein
	3	LOC_Os03g59790	34050446	34051048	EF hand family protein, putative, expressed
	3	LOC_Os03g59830	34069115	34069549	expressed protein
	3	LOC_Os03g59840	34070422	34073687	expressed protein
	3	LOC_Os03g59850	34074396	34075996	expressed protein
	3	LOC_Os03g59860	34077262	34079199	expressed protein
	3	LOC_Os03g59870	34081683	34082306	EF hand family protein, putative, expressed
	3	LOC_Os03g59874	34085706	34086232	conserved hypothetical protein
	3	LOC_Os03g59880	34088936	34090111	expressed protein
	3	LOC_Os03g59940	34108078	34108587	expressed protein
	3	LOC_Os03g59950	34113434	34113774	receptor-like kinase, putative, expressed
	3	LOC_Os03g59970	34116751	34119034	hypothetical protein
	3	LOC_Os03g59990	34123735	34124265	glucosyl transferase, putative, expressed
	3	LOC_Os03g60000	34125740	34128214	SPFH domain/Band 7 family protein, expressed
	3	LOC_Os03g60020	34137345	34142446	transposon protein, putative, CACTA, En/Spm sub-class, expressed
	3	LOC_Os03g60080	34166099	34167546	NAC domain-containing protein 67, putative, expressed
	3	LOC_Os03g60090	34167801	34173336	methylenetetrahydrofolate reductase, putative, expressed
	3	LOC_Os03g60100	34174773	34176702	50S ribosomal protein L17, putative, expressed
	3	LOC_Os03g60110	34186394	34190839	KH domain containing protein, putative, expressed
	3	LOC_Os03g60120	34192417	34193650	AP2 domain containing protein, expressed
	3	LOC_Os03g60130	34194882	34197992	transcription elongation factor protein, putative, expressed
	3	LOC_Os03g60140	34198836	34201827	U-box domain-containing protein, putative, expressed
	3	LOC_Os03g60150	34202415	34206308	protein kinase domain containing protein, expressed
	3	LOC_Os03g60170	34219946	34222683	expressed protein
	3	LOC_Os03g60180	34227528	34232133	GTPase of unknown function domain containing protein, putative, expressed
	3	LOC_Os03g60190	34234446	34238406	oxidoreductase, 2OG-Fe oxygenase family protein, putative, expressed
	3	LOC_Os03g60200	34238474	34241647	pentatricopeptide, putative, expressed
	3	LOC_Os03g60210	34242161	34243438	DUF567 domain containing protein, putative, expressed
	3	LOC_Os03g60220	34245085	34246213	DUF567 domain containing protein, putative, expressed
	3	LOC_Os03g60240	34257765	34266887	SCAR-like protein 1, putative, expressed
	3	LOC_Os03g60250	34267483	34268718	membrane associated DUF588 domain containing protein, putative, expressed
	3	LOC_Os03g60260	34271316	34273067	ANT1, putative, expressed
	3	LOC_Os03g60279	34283942	34287968	cinnamoyl-CoA reductase family, putative, expressed
	3	LOC_Os03g60300	34289858	34292782	expressed protein
	3	LOC_Os03g60310	34298548	34300131	expressed protein
	3	LOC_Os03g60340	34311081	34314802	leaf senescence related protein, putative, expressed
	3	LOC_Os03g60350	34320193	34325381	leaf senescence related protein, putative, expressed
	3	LOC_Os03g60360	34327291	34332832	protein kinase PKN/PRK1, effector, putative, expressed
	3	LOC_Os03g60370	34334739	34340136	histidine acid phosphatase, putative, expressed
	3	LOC_Os03g60380	34340287	34343760	cinnamoyl CoA reductase, putative, expressed
	3	LOC_Os03g60390	34342899	34346745	PHD finger protein, putative, expressed
	3	LOC_Os03g60400	34347552	34349249	40S ribosomal protein S23, putative, expressed
	3	LOC_Os03g60410	34350465	34350926	expressed protein
	3	LOC_Os03g60419	34354523	34355095	expressed protein
	3	LOC_Os03g60430	34358193	34362334	AP2 domain containing protein, expressed
	3	LOC_Os03g60440	34366839	34367237	expressed protein
	3	LOC_Os03g60449	34371706	34372748	hypothetical protein
	3	LOC_Os03g60460	34378157	34382361	aminopeptidase, putative, expressed
	3	LOC_Os03g60470	34382715	34384361	glycine-rich protein A3, putative, expressed
	3	LOC_Os03g60480	34385894	34388174	heavy metal-associated domain containing protein, expressed
	3	LOC_Os03g60500	34391431	34393235	expressed protein
	3	LOC_Os03g60509	34394493	34395664	expressed protein
	3	LOC_Os03g60520	34396967	34400277	expressed protein
	3	LOC_Os03g60530	34407093	34410746	ras-related protein, putative, expressed
	3	LOC_Os03g60540	34410862	34411422	ZOS3-20 - C2H2 zinc finger protein, expressed
	3	LOC_Os03g60550	34412840	34419163	ThiF family domain containing protein, putative, expressed
	3	LOC_Os03g60560	34424180	34425104	ZOS3-21 - C2H2 zinc finger protein, expressed
	3	LOC_Os03g60570	34427699	34428613	ZOS3-22 - C2H2 zinc finger protein, expressed
	3	LOC_Os03g60580	34430584	34431200	actin-depolymerizing factor, putative, expressed
	3	LOC_Os03g60600	34434997	34438452	zinc knuckle domain containing protein, expressed
	3	LOC_Os03g60610	34439354	34444441	SEC14 cytosolic factor family protein, putative, expressed
	3	LOC_Os03g60620	34446323	34450944	DnaK family protein, putative, expressed
	3	LOC_Os03g60630	34455535	34456959	dof zinc finger domain containing protein, putative, expressed
	3	LOC_Os03g60639	34464313	34465102	expressed protein
	3	LOC_Os03g60650	34474694	34478370	protein phosphatase 2C, putative, expressed
	3	LOC_Os03g60660	34488052	34488738	expressed protein
	3	LOC_Os03g60690	34493228	34496857	pentatricopeptide, putative, expressed
	3	LOC_Os03g60700	34498153	34501293	dolichyl-phosphate beta-glycosyltransferase, putative, expressed
	3	LOC_Os03g60710	34502945	34508158	protein kinase domain containing protein, expressed
	3	LOC_Os03g60720	34508262	34511279	expansin precursor, putative, expressed
	3	LOC_Os03g60740	34526481	34529102	expressed protein
	3	LOC_Os03g60750	34529176	34531831	ribosomal RNA large subunit methyltransferase J, putative, expressed
	3	LOC_Os03g60760	34533239	34533508	expressed protein
	3	LOC_Os03g60780	34536279	34539335	armadillo/beta-catenin-like repeat containing protein, expressed
	3	LOC_Os03g60790	34539517	34541316	heat shock protein DnaJ, putative, expressed
	3	LOC_Os03g60810	34544837	34548110	lectin-like receptor kinase, putative, expressed
	3	LOC_Os03g60820	34554642	34560824	transporter, major facilitator superfamily domain containing protein, expressed
	3	LOC_Os03g60840	34566988	34568087	BBTI13 - Bowman-Birk type bran trypsin inhibitor precursor, expressed
	3	LOC_Os03g60850	34574307	34576973	peptide transporter PTR2, putative, expressed
	3	LOC_Os03g60870	34593129	34596517	ras-related protein, putative, expressed
	3	LOC_Os03g60880	34597354	34601212	nucleobase-ascorbate transporter, putative, expressed
	3	LOC_Os03g60890	34602552	34605732	calmodulin binding protein, putative, expressed
	3	LOC_Os03g60900	34607536	34608226	expressed protein
	3	LOC_Os03g60910	34609761	34614454	PPR repeat domain containing protein, putative, expressed
	3	LOC_Os03g60920	34614571	34616975	Methyltransferase small domain containing protein, expressed
	3	LOC_Os03g60930	34618257	34625453	RNA recognition motif containing protein, putative, expressed
	3	LOC_Os03g60939	34630745	34633360	dolichyl-phosphate beta-glycosyltransferase, putative, expressed
	3	LOC_Os03g60950	34633591	34635264	expressed protein
	3	LOC_Os03g60960	34636942	34638480	cytokinin-N-glucosyltransferase 1, putative, expressed
	3	LOC_Os03g60976	34639019	34644642	expressed protein
	3	LOC_Os03g60992	34646212	34653500	expressed protein
	3	LOC_Os03g61010	34663343	34668223	protein kinase family protein, putative, expressed
	3	LOC_Os03g61019	34668985	34671141	mitochondrial import inner membrane translocase subunit Tim, putative, expressed
	3	LOC_Os03g61030	34671286	34674494	transcription termination factor nusG family protein, expressed
	3	LOC_Os03g61040	34674983	34676923	GIL1, putative, expressed
	3	LOC_Os03g61050	34679977	34688081	FG-GAP repeat-containing protein, putative, expressed
	3	LOC_Os03g61060	34688286	34690737	protein kinase domain containing protein, expressed
	3	LOC_Os03g61070	34692908	34696198	expressed protein
	3	LOC_Os03g61080	34700838	34705461	expressed protein
	3	LOC_Os03g61090	34707018	34707966	expressed protein
	3	LOC_Os03g61100	34708403	34711045	GDP-mannose transporter, putative, expressed
	3	LOC_Os03g61110	34712797	34715106	RNA-binding motif protein, putative, expressed
	3	LOC_Os03g61120	34715396	34721075	anthranilate synthase component I-1, chloroplast precursor, putative, expressed
	3	LOC_Os03g61130	34724320	34727310	phosphoesterase family protein, putative, expressed
	3	LOC_Os03g61140	34728217	34731533	expressed protein
	3	LOC_Os03g61150	34733453	34734781	expressed protein
	3	LOC_Os03g61160	34739006	34740655	expressed protein
	3	LOC_Os03g61200	34756011	34758997	expressed protein
	3	LOC_Os03g61210	34759288	34763054	domain of unknown function domain containing protein, expressed
	3	LOC_Os03g61220	34765939	34772346	DEAD-box ATP-dependent RNA helicase 3, putative, expressed
	3	LOC_Os03g61230	34775965	34776975	expressed protein
	3	LOC_Os03g61240	34778669	34779756	expressed protein
	3	LOC_Os03g61249	34783894	34784844	RD26, putative, expressed
	3	LOC_Os03g61260	34785473	34787514	ribosomal L18p/L5e family protein, putative, expressed
	3	LOC_Os03g61270	34792025	34793869	OsMan04 - Endo-Beta-Mannanase, expressed
	3	LOC_Os03g61280	34797500	34800854	OsMan05 - Endo-Beta-Mannanase, expressed
	3	LOC_Os03g61290	34802922	34807906	ATCHX, putative, expressed
	3	LOC_Os03g61310	34810077	34813242	receptor-like protein kinase, putative, expressed
	3	LOC_Os03g61319	34814137	34815087	RD26, putative, expressed
	3	LOC_Os03g61330	34817125	34820371	fumarylacetoacetase, putative, expressed
	3	LOC_Os03g61340	34820685	34823529	hydrolase, alpha/beta fold family domain containing protein, expressed
	3	LOC_Os03g61360	34825481	34828944	hydrolase, alpha/beta fold family domain containing protein, expressed
	3	LOC_Os03g61410	34851536	34852552	expressed protein
	3	LOC_Os03g61419	34853233	34854294	expressed protein
	3	LOC_Os03g61430	34857113	34857884	uncharacterized Cys-rich domain containing protein, putative, expressed
	3	LOC_Os03g61440	34860760	34861422	uncharacterized Cys-rich domain containing protein, putative, expressed
	3	LOC_Os03g61460	34865760	34866922	hypothetical protein
	3	LOC_Os03g61470	34870676	34871354	uncharacterized Cys-rich domain containing protein, putative, expressed
	3	LOC_Os03g61480	34873910	34874540	uncharacterized Cys-rich domain containing protein, putative, expressed
	3	LOC_Os03g61490	34878043	34879009	expressed protein
	3	LOC_Os03g61500	34883811	34884470	uncharacterized Cys-rich domain containing protein, putative, expressed
	3	LOC_Os03g61510	34891135	34892049	pectinesterase inhibitor domain containing protein, expressed
	3	LOC_Os03g61530	34895344	34896125	invertase/pectin methylesterase inhibitor family protein, putative, expressed
	3	LOC_Os03g61540	34896332	34900930	lipase class 3 family protein, putative, expressed
	3	LOC_Os03g61550	34904864	34906089	heat shock protein DnaJ, putative, expressed
	3	LOC_Os03g61560	34906623	34912027	expressed protein
	3	LOC_Os03g61570	34913404	34914861	expressed protein
	3	LOC_Os03g61580	34918614	34922707	expressed protein
	3	LOC_Os03g61590	34923276	34923820	expressed protein
	3	LOC_Os03g61600	34923862	34926706	phosphoribosylformylglycinamidine synthase, putative, expressed
	3	LOC_Os03g61610	34927341	34928622	expressed protein
	3	LOC_Os03g61620	34932350	34937394	expressed protein
	3	LOC_Os03g61630	34939258	34941366	WD domain, G-beta repeat domain containing protein, expressed
	3	LOC_Os03g61640	34941602	34944655	ZOS3-23 - C2H2 zinc finger protein, expressed
	3	LOC_Os03g61650	34945841	34946935	expressed protein
	3	LOC_Os03g61670	34951952	34955910	calreticulin precursor, putative, expressed
	3	LOC_Os03g61680	34957020	34959386	huntingtin-interacting protein HYPK, putative, expressed
	3	LOC_Os03g61690	34960967	34964362	protein phosphatase 2C, putative, expressed
	3	LOC_Os03g61700	34965492	34972748	expressed protein
	3	LOC_Os03g61710	34974705	34980412	GHMP kinases ATP-binding protein, putative, expressed
	3	LOC_Os03g61720	34985196	34990759	glycerol-3-phosphate acyltransferase, putative, expressed
	3	LOC_Os03g61730	34991850	34997730	heat shock protein DnaJ, putative, expressed
	3	LOC_Os03g61740	35002598	35004190	sex determination protein tasselseed-2, putative, expressed
	3	LOC_Os03g61750	35004538	35007724	expressed protein
	3	LOC_Os03g61760	35008001	35015730	OsSPL6 - SBP-box gene family member, expressed
	3	LOC_Os03g61770	35018189	35020554	expressed protein
	3	LOC_Os03g61780	35025919	35028771	glucan endo-1,3-beta-glucosidase-related, putative, expressed
	3	LOC_Os03g61790	35028984	35031797	RNA 3-terminal phosphate cyclase, putative, expressed
	3	LOC_Os03g61800	35037354	35041627	polygalacturonase, putative, expressed
	3	LOC_Os03g61810	35041954	35044654	tRNA-specific adenosine deaminase, putative, expressed
	3	LOC_Os03g61829	35053006	35055403	haloacid dehalogenase-like hydrolase family protein, putative, expressed
	3	LOC_Os03g61840	35056765	35058582	expressed protein
	3	LOC_Os03g61860	35072143	35074641	expressed protein
	3	LOC_Os03g61890	35084772	35090299	chloroplast protein import component Toc159, putative, expressed
	3	LOC_Os03g61900	35091310	35091537	expressed protein
	3	LOC_Os03g61920	35100038	35103600	electron transfer flavoprotein subunit alpha, mitochondrial precursor, putative, expressed
	3	LOC_Os03g61930	35105143	35112533	ACBP4, putative, expressed
	3	LOC_Os03g61940	35113761	35114300	small heat shock protein, chloroplast precursor, putative, expressed
	3	LOC_Os03g61950	35115269	35121803	kelch motif family protein, putative, expressed
	3	LOC_Os03g61960	35122440	35124356	2Fe-2S iron-sulfur cluster binding domain containing protein, expressed
	3	LOC_Os03g61970	35125518	35129362	actin, putative, expressed
	3	LOC_Os03g61980	35131484	35134664	cytochrome P450, putative, expressed
	3	LOC_Os03g61990	35134107	35137345	glycine-rich RNA-binding protein 7, putative, expressed
	3	LOC_Os03g62010	35140195	35141216	harpin-induced protein 1 domain containing protein, expressed
	3	LOC_Os03g62020	35145634	35146690	harpin-induced protein 1 domain containing protein, expressed
	3	LOC_Os03g62030	35147241	35149805	expressed protein
	3	LOC_Os03g62050	35156190	35157303	conserved hypothetical protein
	3	LOC_Os03g62060	35160385	35163217	hydrolase, putative, expressed
	3	LOC_Os03g62070	35164707	35169032	hydrolase, putative, expressed
	3	LOC_Os03g62080	35168119	35174079	mRNA-decapping enzyme, putative, expressed
	3	LOC_Os03g62090	35177572	35183423	CESA5 - cellulose synthase, expressed
	3	LOC_Os03g62100	35189423	35190547	MYB family transcription factor, putative, expressed
	3	LOC_Os03g62110	35190795	35197564	nicotinate phosphoribosyltransferase family domain containing protein, expressed
	3	LOC_Os03g62120	35198684	35201378	heat shock protein DnaJ, putative, expressed
	3	LOC_Os03g62130	35202558	35203388	heat shock protein DnaJ, putative, expressed
	3	LOC_Os03g62140	35205727	35206590	heat shock protein DnaJ, putative, expressed
	3	LOC_Os03g62150	35207543	35208331	heat shock protein DnaJ, putative, expressed
	3	LOC_Os03g62160	35208499	35211351	expressed protein
	3	LOC_Os03g62170	35212863	35218270	cyclase/dehydrase family protein, expressed
	3	LOC_Os03g62180	35218962	35222937	lectin protein kinase family protein, putative, expressed
	3	LOC_Os03g62200	35238255	35241976	ammonium transporter protein, putative, expressed
	3	LOC_Os03g62210	35242074	35242925	subtilisin N-terminal Region family protein, expressed
	3	LOC_Os03g62220	35243566	35243970	expressed protein
	3	LOC_Os03g62224	35248256	35248973	hypothetical protein
	3	LOC_Os03g62230	35251282	35252606	ZOS3-24 - C2H2 zinc finger protein, expressed
	3	LOC_Os03g62240	35253134	35254202	expressed protein
	3	LOC_Os03g62250	35256091	35264427	zinc finger, C3HC4 type domain containing protein, expressed
	3	LOC_Os03g62260	35259267	35264558	FAD binding domain containing protein, expressed
	3	LOC_Os03g62270	35266202	35269749	MATE efflux family protein, putative, expressed
	3	LOC_Os03g62280	35284998	35287389	expressed protein
	3	LOC_Os03g62290	35288630	35289401	expressed protein
	3	LOC_Os03g62300	35291645	35299696	expressed protein
	3	LOC_Os03g62330	35309856	35310752	expressed protein
	3	LOC_Os03g62340	35312451	35317359	protein kinase family protein, putative, expressed
	3	LOC_Os03g62360	35330011	35330643	expressed protein
	3	LOC_Os03g62370	35332052	35334422	WD40-like Beta Propeller Repeat family protein, expressed
	3	LOC_Os03g62379	35335570	35337104	MYB family transcription factor, putative, expressed
	3	LOC_Os03g62388	35337929	35340584	expressed protein
	3	LOC_Os03g62400	35345170	35349027	pentatricopeptide, putative, expressed
	3	LOC_Os03g62410	35350196	35354897	phospholipase D, putative, expressed
	3	LOC_Os03g62420	35356095	35358860	expressed protein
	3	LOC_Os03g62430	35360733	35365166	OsWAK28 - OsWAK receptor-like protein kinase, expressed
	3	LOC_Os03g62440	35365795	35366307	expressed protein
	3	LOC_Os03g62460	35373896	35376934	transposon protein, putative, CACTA, En/Spm sub-class, expressed
	3	LOC_Os03g62470	35378030	35378425	no apical meristem protein, putative, expressed
	3	LOC_Os03g62480	35380188	35381981	anthocyanidin 5,3-O-glucosyltransferase, putative, expressed
	3	LOC_Os03g62490	35382689	35385192	prohibitin-2, putative, expressed
	3	LOC_Os03g62500	35385782	35392062	CGMC_GSK.5 - CGMC includes CDA, MAPK, GSK3, and CLKC kinases, expressed
	3	LOC_Os03g62510	35392930	35398117	amine oxidase, flavin-containing, domain containing protein, expressed
	3	LOC_Os03g62522	35403390	35405552	expressed protein
	3	LOC_Os03g62530	35407552	35408582	expressed protein
	3	LOC_Os03g62539	35410423	35412622	expressed protein
	3	LOC_Os03g62560	35419802	35420751	expressed protein
	3	LOC_Os03g62570	35422069	35422944	expressed protein
	3	LOC_Os03g62580	35424469	35428153	vacuolar sorting protein, putative, expressed
	3	LOC_Os03g62590	35428588	35430487	oxidoreductase, short chain dehydrogenase/reductase family domain containing protein, expressed
	3	LOC_Os03g62600	35432729	35434590	ras-related protein, putative, expressed
	3	LOC_Os03g62610	35436726	35441630	RNA-binding protein containing a PIN domain, putative, expressed
	3	LOC_Os03g62620	35440975	35443615	late embryogenesis abundant protein, putative, expressed
	3	LOC_Os03g62630	35444418	35446363	ribosomal protein S6, putative, expressed
	3	LOC_Os03g62640	35446438	35452471	RNA-binding protein Luc7-like, putative, expressed
	3	LOC_Os03g62650	35453423	35460417	ion channel DMI1-like, chloroplast precursor, putative, expressed
	3	LOC_Os03g62660	35462143	35466390	transposon protein, putative, unclassified, expressed
	3	LOC_Os03g62670	35467630	35469814	expressed protein
	3	LOC_Os03g62680	35470284	35473955	expressed protein
	3	LOC_Os03g62690	35474092	35479977	pentatricopeptide, putative, expressed
	3	LOC_Os03g62700	35480584	35486347	protein kinase, putative, expressed
	3	LOC_Os03g62720	35494058	35497784	exosome complex exonuclease, putative, expressed
	3	LOC_Os03g62730	35498814	35506824	transposon protein, putative, unclassified, expressed
	3	LOC_Os03g62740	35503057	35506824	GDSL-like lipase/acylhydrolase, putative, expressed
	3	LOC_Os03g62750	35511319	35518031	inner membrane protein, putative, expressed
	3	LOC_Os03g62760	35516551	35518031	expressed protein
	3	LOC_Os03g62770	35519094	35519978	expressed protein
	3	LOC_Os03g62780	35520540	35523897	S1 RNA binding domain containing protein, expressed
	3	LOC_Os03g62790	35524222	35526363	pirin, putative, expressed
	3	LOC_Os03g62820	35539015	35540147	expressed protein
	3	LOC_Os03g62830	35543736	35546969	nuclear antigen, putative, expressed
	3	LOC_Os03g62840	35547681	35548244	expressed protein
	3	LOC_Os03g62850	35549164	35558048	AMP-binding enzyme, putative, expressed
	3	LOC_Os03g62860	35558704	35561180	glucan endo-1,3-beta-glucosidase precursor, putative, expressed
	3	LOC_Os03g62870	35562754	35565081	DNA-directed RNA polymerases I, II, and III subunit RPABC3, putative, expressed
	3	LOC_Os03g62880	35571689	35572611	expressed protein
	3	LOC_Os03g62900	35583502	35586941	OsDegp4 - Putative Deg protease homologue, expressed
	3	LOC_Os03g62910	35589750	35597745	expressed protein
	3	LOC_Os03g62920	35600641	35601083	expressed protein
	3	LOC_Os03g62950	35606522	35607866	expressed protein
	3	LOC_Os03g62974	35615388	35620007	expressed protein
	3	LOC_Os03g63010	35625601	35629619	plastid terminal oxidase, putative, expressed
	3	LOC_Os03g63020	35633546	35638718	protein kinase domain containing protein, expressed
	3	LOC_Os03g63040	35647669	35653582	expressed protein
	3	LOC_Os03g63050	35654005	35654682	expressed protein
	3	LOC_Os03g63060	35657365	35659396	P21-Rho-binding domain containing protein, putative, expressed
	3	LOC_Os03g63074	35659820	35666982	Ser/Thr protein phosphatase family protein, expressed
	3	LOC_Os03g63090	35669657	35672795	actin-related protein 2/3 complex subunit 4, putative, expressed
	3	LOC_Os03g63110	35673283	35676863	prefoldin, putative, expressed
	3	LOC_Os03g63140	35689442	35692388	nitrate-induced NOI protein, expressed
	3	LOC_Os03g63150	35693286	35699010	powdery mildew resistance protein PM3b, putative, expressed
	3	LOC_Os03g63160	35702935	35704064	expressed protein
	3	LOC_Os03g63190	35709427	35710309	expressed protein
	3	LOC_Os03g63200	35710304	35715776	powdery mildew resistance protein PM3b, putative, expressed
	3	LOC_Os03g63210	35718659	35719808	expressed protein
	3	LOC_Os03g63220	35725976	35727195	powdery mildew resistance protein PM3A, putative, expressed
	3	LOC_Os03g63240	35729881	35732118	disease resistance protein, putative, expressed
	3	LOC_Os03g63250	35736065	35741607	brefeldin A-sensitive Golgi protein-like, putative, expressed
	3	LOC_Os03g63260	35741792	35748174	pentatricopeptide, putative, expressed
	3	LOC_Os03g63270	35753292	35758055	regulatory protein, putative, expressed
	3	LOC_Os03g63280	35766930	35769093	regulatory protein, putative, expressed
	3	LOC_Os03g63290	35769768	35772247	oxidoreductase, short chain dehydrogenase/reductase family protein, putative, expressed
	3	LOC_Os03g63300	35772622	35777460	NLI interacting factor-like phosphatase, putative, expressed
	3	LOC_Os03g63310	35777909	35781336	cytochrome P450 71E1, putative, expressed
	3	LOC_Os03g63320	35785439	35786446	SAM domain containing protein, putative, expressed
	3	LOC_Os03g63330	35790047	35795496	aspartokinase, chloroplast precursor, putative, expressed
	3	LOC_Os03g63350	35799260	35800375	expressed protein
	3	LOC_Os03g63360	35806039	35808915	glutathione S-transferase, putative, expressed
	3	LOC_Os03g63370	35809964	35814672	CRAL/TRIO domain containing protein, expressed
	3	LOC_Os03g63380	35817302	35819563	expressed protein
	3	LOC_Os03g63390	35820760	35821532	plastocyanin-like domain containing protein, putative, expressed
	3	LOC_Os03g63400	35822112	35824358	transcription factor BTF3, putative, expressed
	3	LOC_Os03g63410	35826263	35830205	elongation factor Tu, putative, expressed
	3	LOC_Os03g63420	35830359	35832570	OsGrx_S14 - glutaredoxin subgroup II, expressed
	3	LOC_Os03g63430	35833974	35838008	proteasome subunit, putative, expressed
	3	LOC_Os03g63440	35840621	35843776	frigida, putative, expressed
	3	LOC_Os03g63450	35845949	35854299	snRK1-interacting protein 1, putative, expressed
	3	LOC_Os03g63470	35855445	35860549	retrotransposon protein, putative, unclassified, expressed
	3	LOC_Os03g63480	35861518	35864177	ankyrin repeat domain containing protein, expressed
	3	LOC_Os03g63490	35865184	35867788	pantoate--beta-alanine ligase, putative, expressed
	3	LOC_Os03g63500	35868698	35875491	ATPase, AFG1 family domain containing protein, expressed
	3	LOC_Os03g63510	35877542	35882905	pentatricopeptide, putative, expressed
	3	LOC_Os03g63520	35883518	35888218	Der1-like family domain containing protein, expressed
	3	LOC_Os03g63530	35890202	35894181	histone-like transcription factor and archaeal histone, putative, expressed
	3	LOC_Os03g63540	35895414	35896803	lysine-rich arabinogalactan protein 19 precursor, putative, expressed
	3	LOC_Os03g63550	35897233	35899393	expressed protein
	3	LOC_Os03g63554	35899556	35901799	DUF565 domain containing protein, putative, expressed
	3	LOC_Os03g63560	35900686	35903066	pentatricopeptide, putative, expressed
	3	LOC_Os03g63570	35904410	35905623	expressed protein
	3	LOC_Os03g63580	35906755	35908400	phosphoesterase family protein, putative, expressed
	3	LOC_Os03g63590	35908631	35911694	metallo-beta-lactamase, putative, expressed
	3	LOC_Os03g63600	35916407	35917936	tetraspanin family protein, putative, expressed
	3	LOC_Os03g63620	35922768	35923937	tetraspanin family protein, putative, expressed
	3	LOC_Os03g63644	35948263	35948557	expressed protein
	3	LOC_Os03g63650	35953611	35955166	brevis radix, putative, expressed
	3	LOC_Os03g63660	35955546	35960595	expressed protein
	3	LOC_Os03g63670	35964861	35968404	expressed protein
	3	LOC_Os03g63680	35968492	35970517	expressed protein
	3	LOC_Os03g63690	35970786	35973334	BCCIP, putative, expressed
	3	LOC_Os03g63700	35973550	35974651	AIG2-like family domain containing protein, expressed
	3	LOC_Os03g63710	35975295	35979265	GTPase-activating protein, putative, expressed
	3	LOC_Os03g63720	35979772	35982391	exosome complex exonuclease, putative, expressed
	3	LOC_Os03g63730	35982552	35985822	RNA recognition motif containing protein, putative, expressed
	3	LOC_Os03g63740	35985993	35986962	NFD2, putative, expressed
	3	LOC_Os03g63750	35989011	35992635	HSF-type DNA-binding domain containing protein, expressed
	3	LOC_Os03g63760	35994361	35995919	glycosyl hydrolases family 16, putative, expressed
	3	LOC_Os03g63770	36001919	36007540	RCD1, putative, expressed
	3	LOC_Os03g63810	36039164	36043822	WRKY80, expressed
	3	LOC_Os03g63820	36051532	36054551	retrotransposon protein, putative, unclassified, expressed
	3	LOC_Os03g63840	36065049	36066007	expressed protein
	3	LOC_Os03g63850	36073172	36074582	OsFBDUF19 - F-box and DUF domain containing protein, expressed
	3	LOC_Os03g63860	36074890	36079781	DANA2, putative, expressed
	3	LOC_Os03g63870	36082359	36096572	expressed protein
	3	LOC_Os03g63880	36097163	36098250	expressed protein
	3	LOC_Os03g63890	36100452	36100881	MYB family transcription factor, putative, expressed
	3	LOC_Os03g63900	36103513	36105068	1-aminocyclopropane-1-carboxylate oxidase 2, putative, expressed
	3	LOC_Os03g63910	36107251	36110942	PPR repeat domain containing protein, putative, expressed
	3	LOC_Os03g63920	36114020	36119721	KAP-2, putative, expressed
	3	LOC_Os03g63930	36119618	36122015	acyl carrier protein, putative, expressed
	3	LOC_Os03g63940	36124403	36132012	CBS domain containing membrane protein, putative, expressed
	3	LOC_Os03g63950	36132038	36134636	plastid-specific 30S ribosomal protein 1, chloroplast precursor, putative, expressed
	3	LOC_Os03g63970	36150664	36152517	gibberellin 20 oxidase 1, putative, expressed
	3	LOC_Os03g63999	36171632	36172326	expressed protein
	3	LOC_Os03g64010	36174727	36175392	expressed protein
	3	LOC_Os03g64014	36177367	36180173	expressed protein
	3	LOC_Os03g64020	36180582	36183152	expressed protein
	3	LOC_Os03g64030	36184657	36186427	receptor protein kinase, putative, expressed
	3	LOC_Os03g64050	36189259	36190656	receptor protein kinase, putative, expressed
	3	LOC_Os03g64060	36193349	36193847	expressed protein
	3	LOC_Os03g64070	36203955	36205259	uncharacterized protein PA4923, putative, expressed
	3	LOC_Os03g64100	36224273	36225086	expressed protein
	3	LOC_Os03g64110	36228699	36232930	WD domain, G-beta repeat domain containing protein, expressed
	3	LOC_Os03g64130	36239056	36240813	avr9/Cf-9 rapidly elicited protein, putative, expressed
	3	LOC_Os03g64140	36243053	36245080	expressed protein
	3	LOC_Os03g64150	36246086	36247682	MATE efflux family protein, putative, expressed
	3	LOC_Os03g64170	36256015	36259499	GDSL-like lipase/acylhydrolase, putative, expressed
	3	LOC_Os03g64190	36265515	36271489	la domain containing protein, putative, expressed
	3	LOC_Os03g64200	36273396	36278557	ABC-2 type transporter, putative, expressed
	3	LOC_Os03g64210	36281082	36284945	T-complex protein, putative, expressed
	3	LOC_Os03g64219	36286352	36289215	OTU-like cysteine protease family protein, putative, expressed
	3	LOC_Os03g64230	36291998	36295097	expressed protein
	3	LOC_Os03g64250	36295246	36299447	expressed protein
	3	LOC_Os03g64260	36301489	36302407	AP2 domain containing protein, expressed
	3	LOC_Os03g64269	36306315	36306911	hypothetical protein
	3	LOC_Os03g64280	36318345	36319662	1-aminocyclopropane-1-carboxylate oxidase homolog 1, putative, expressed
	3	LOC_Os03g64290	36319930	36335463	myosin, putative, expressed
	3	LOC_Os03g64300	36340083	36346953	THION30 - Plant thionin family protein precursor, expressed
	3	LOC_Os03g64310	36345554	36346953	expressed protein
	3	LOC_Os03g64320	36347802	36358609	expressed protein
	3	LOC_Os03g64330	36360645	36361743	aquaporin protein, putative, expressed
qRKC3.02	3	LOC_Os03g04760	2268313	2271657	expressed protein
	3	LOC_Os03g04770	2272965	2276401	beta-amylase, putative, expressed
	3	LOC_Os03g04780	2276860	2277298	RNA recognition motif containing protein, putative, expressed
	3	LOC_Os03g04790	2278761	2281664	retrotransposon protein, putative, unclassified, expressed
	3	LOC_Os03g04820	2291432	2292223	expressed protein
qSNK3.03	3	LOC_Os03g07830	3984900	3985856	AP2 domain containing protein, expressed
	3	LOC_Os03g07840	3986729	3989999	adenylosuccinate synthetase, chloroplast precursor, putative, expressed
	3	LOC_Os03g07850	3990105	3997815	tRNA methyltransferase, putative, expressed
	3	LOC_Os03g07870	3999088	4000032	expressed protein
	3	LOC_Os03g07880	4001995	4005428	nuclear transcription factor Y subunit, putative, expressed
	3	LOC_Os03g07890	4014426	4016478	mitochondrial carrier protein, putative, expressed
	3	LOC_Os03g07910	4024336	4028528	nitrilase, putative, expressed
	3	LOC_Os03g07920	4037983	4039509	expressed protein
