# Supplementary material for: Integration of QTL Mapping and Whole Genome Sequencing Identifies Candidate Genes for Alkalinity Tolerance in Rice (Oryza sativa)
Source: Int J Mol Sci. 2022 Oct 4;23(19):11791. doi: 10.3390/ijms231911791 (PMC9569586; doi:10.3390/ijms231911791)
Supplement: Supplementary file 1 [file ijms-23-11791-s001.zip › Table S5.xlsx]

## Sheet: Annotated_Genes
Table S5. List of annotated genes in the QTL regions for eleven traits under alkaline stress at seedling stage
QTLs	Annotated_genes	GO_Accessions
qAKT3.03	LOC_Os03g07530	GO:0009628 GO:0006950
qRNK3.03	LOC_Os03g07540	GO:0003700 GO:0005634 GO:0045449 GO:0034645 GO:0030528
	LOC_Os03g07790	GO:0008270 GO:0005515
	LOC_Os03g07600	GO:0005488
	LOC_Os03g07580	GO:0005643 GO:0005215 GO:0006810
	LOC_Os03g07510	GO:0003700 GO:0005634 GO:0045449 GO:0034645 GO:0030528
	LOC_Os03g07570	GO:0008483 GO:0016740 GO:0030170 GO:0005739
	LOC_Os03g07800	GO:0009579 GO:0009536 GO:0003723 GO:0003676 GO:0000166
qAKT5.008	LOC_Os05g02520	GO:0045735
qSKC5.008	LOC_Os05g02530	GO:0003824
qAKT8.002	LOC_Os08g01450	GO:0009628 GO:0004497 GO:0019825 GO:0005783 GO:0020037 GO:0006950 GO:0009055
qCHL8.002	LOC_Os08g01600	GO:0005618 GO:0016787 GO:0016020 GO:0005975 GO:0004650
qSNC8.002	LOC_Os08g01794	GO:0003677
qRNC8.002	LOC_Os08g01770	GO:0009579 GO:0006139 GO:0009536 GO:0005634 GO:0005739 GO:0004017 GO:0005524
qSKC8.002	LOC_Os08g01680	GO:0000166
qRKC8.002	LOC_Os08g01510	GO:0009628 GO:0004497 GO:0019825 GO:0005783 GO:0020037 GO:0019748 GO:0009058 GO:0005739 GO:0003824 GO:0006950 GO:0006519 GO:0009055
qSNK8.002	LOC_Os08g01700	GO:0003700 GO:0005634 GO:0045449 GO:0034645 GO:0030528
qRNK8.002	LOC_Os08g01520	GO:0009628 GO:0004497 GO:0019825 GO:0005783 GO:0020037 GO:0019748 GO:0009058 GO:0005739 GO:0003824 GO:0006950 GO:0006519 GO:0009055
	LOC_Os08g01630	GO:0006259 GO:0003824 GO:0006950 GO:0009058 GO:0000166
	LOC_Os08g01710	GO:0005737 GO:0046836 GO:0017089 GO:0010876 GO:0051861
	LOC_Os08g01650	GO:0016740
	LOC_Os08g01620	GO:0003700 GO:0006350
	LOC_Os08g01760	GO:0030154 GO:0006950 GO:0005488 GO:0008219 GO:0016491 GO:0055114 GO:0008270
	LOC_Os08g01490	GO:0009628 GO:0004497 GO:0019825 GO:0005783 GO:0020037 GO:0019748 GO:0009058 GO:0005739 GO:0003824 GO:0006950 GO:0006519 GO:0009055
	LOC_Os08g01640	GO:0016740
	LOC_Os08g01420	GO:0009628 GO:0000003 GO:0009791 GO:0006350 GO:0008270 GO:0005515 GO:0003677 GO:0009653
	LOC_Os08g01670	GO:0004857 GO:0030599
	LOC_Os08g01480	GO:0009628 GO:0004497 GO:0019825 GO:0005783 GO:0020037 GO:0006950 GO:0009055
	LOC_Os08g01410	GO:0005794 GO:0006810 GO:0009607 GO:0005215 GO:0016020 GO:0005739 GO:0009536
	LOC_Os08g01470	GO:0009719 GO:0009628 GO:0004497 GO:0019825 GO:0005783 GO:0020037 GO:0005739 GO:0006950 GO:0009055
	LOC_Os08g01660	GO:0005634
	LOC_Os08g01780	GO:0009719 GO:0009628 GO:0009605 GO:0003700 GO:0005634 GO:0005737 GO:0006950 GO:0045449 GO:0034645 GO:0046983 GO:0006412
	LOC_Os08g01610	GO:0005215 GO:0016020
	LOC_Os08g01750	GO:0016787
	LOC_Os08g01580	GO:0006915 GO:0005739 GO:0006952 GO:0005515 GO:0005886 GO:0005524
	LOC_Os08g01740	GO:0005794 GO:0005215 GO:0006886 GO:0006810 GO:0016043 GO:0005622
qAKT9.19	LOC_Os09g32944	GO:0003700 GO:0009908 GO:0005634 GO:0006350 GO:0003677
qSNC9.19	LOC_Os09g32470	GO:0005576 GO:0005198 GO:0007275 GO:0016043 GO:0005886
qRNC9.19	LOC_Os09g32570	GO:0009579 GO:0009628 GO:0009536 GO:0030154 GO:0005739 GO:0006950 GO:0008270 GO:0005488 GO:0055114 GO:0016491
qRKC9.19	LOC_Os09g32976	GO:0005840 GO:0005829 GO:0042254 GO:0005198 GO:0030529 GO:0006412
qSNK9.19	LOC_Os09g32972	GO:0006350 GO:0003677
qRNK9.19	LOC_Os09g32750	GO:0030528
	LOC_Os09g32760	GO:0006633 GO:0006629 GO:0005215 GO:0009987 GO:0009058 GO:0044281 GO:0044283 GO:0000036
	LOC_Os09g32440	GO:0004437 GO:0016787
	LOC_Os09g32680	GO:0030154 GO:0009607 GO:0030234 GO:0016301 GO:0016043 GO:0009653 GO:0009908 GO:0007049
	LOC_Os09g32730	GO:0008270 GO:0005515
	LOC_Os09g32964	GO:0009719 GO:0005737 GO:0009607 GO:0020037 GO:0016787 GO:0005618 GO:0005634 GO:0006979 GO:0016740 GO:0008152 GO:0004601 GO:0009055
	LOC_Os09g32968	GO:0006810 GO:0005215 GO:0016021 GO:0016020 GO:0016043 GO:0005515
	LOC_Os09g32560	GO:0003824
	LOC_Os09g32450	GO:0071103 GO:0005840 GO:0006265 GO:0006268 GO:0003917 GO:0005622 GO:0003735 GO:0003824 GO:0009058 GO:0034645 GO:0005694 GO:0006412
	LOC_Os09g32840	GO:0005618 GO:0016787 GO:0046872 GO:0003993
	LOC_Os09g32690	GO:0008270 GO:0005515
	LOC_Os09g32510	GO:0009719 GO:0003700 GO:0005634 GO:0030528 GO:0045449 GO:0007165 GO:0034645
	LOC_Os09g32670	GO:0006139 GO:0005975 GO:0005794 GO:0044237 GO:0016857 GO:0050662 GO:0003824 GO:0005488
	LOC_Os09g32820	GO:0006139 GO:0016773 GO:0016301 GO:0000166 GO:0009058 GO:0009116 GO:0005524 GO:0044281
	LOC_Os09g32500	GO:0003735 GO:0034645 GO:0006412 GO:0016043 GO:0005840
	LOC_Os09g32620	GO:0009579 GO:0009628 GO:0009536 GO:0006950 GO:0008270 GO:0005488 GO:0055114 GO:0016491
	LOC_Os09g32640	GO:0009579 GO:0009628 GO:0009536 GO:0006950 GO:0008270 GO:0005488 GO:0055114 GO:0016491
	LOC_Os09g32810	GO:0003824 GO:0004750 GO:0005975 GO:0006950 GO:0009628
	LOC_Os09g32532	GO:0003735 GO:0034645 GO:0006412 GO:0016043 GO:0005840
	LOC_Os09g32740	GO:0016787 GO:0004221 GO:0019538 GO:0005634 GO:0009987 GO:0006511 GO:0005509 GO:0009056 GO:0008270
	LOC_Os09g32430	GO:0008137 GO:0003824 GO:0016020 GO:0009055
	LOC_Os09g32930	GO:0007067
	LOC_Os09g32948	GO:0043565 GO:0009628 GO:0003700 GO:0005634 GO:0006355 GO:0006950 GO:0006350 GO:0034645 GO:0009908
	LOC_Os09g32830	GO:0016787 GO:0046872 GO:0003993
	LOC_Os09g32520	GO:0003735 GO:0034645 GO:0006412 GO:0016043 GO:0005840
	LOC_Os09g32526	GO:0009579 GO:0009536 GO:0006457 GO:0044260 GO:0003824 GO:0005515
	LOC_Os09g32590	GO:0005488
	LOC_Os09g32800	GO:0016787 GO:0005839 GO:0019538 GO:0005829 GO:0009987 GO:0004298 GO:0006511 GO:0009056
	LOC_Os09g32550	GO:0005737 GO:0043169 GO:0005975 GO:0016787 GO:0005634 GO:0004553 GO:0005886
	LOC_Os09g32952	GO:0008447 GO:0006519 GO:0019748 GO:0009058 GO:0005576 GO:0005488 GO:0005886 GO:0005507 GO:0055114 GO:0016491
	LOC_Os09g32770	GO:0016020 GO:0005215 GO:0016021 GO:0006810 GO:0005737
	LOC_Os09g32650	GO:0005737 GO:0006139 GO:0006429 GO:0004823 GO:0000166 GO:0003824 GO:0034641 GO:0044281 GO:0034645 GO:0006519 GO:0005524
qAKT10.18	LOC_Os10g34480	GO:0004497 GO:0019825 GO:0005783 GO:0020037 GO:0009055
qSKC10.18	LOC_Os10g35020	GO:0016757
	LOC_Os10g35790	GO:0016740
	LOC_Os10g34320	GO:0003735 GO:0006412 GO:0034645 GO:0005840
	LOC_Os10g35380	GO:0005488
	LOC_Os10g34520	GO:0003824 GO:0007067 GO:0005634 GO:0007049 GO:0005681
	LOC_Os10g34240	GO:0006306 GO:0008170 GO:0044281 GO:0044260 GO:0003677
	LOC_Os10g34400	GO:0009579 GO:0006950
	LOC_Os10g33954	GO:0004497 GO:0020037 GO:0009055
	LOC_Os10g35930	GO:0008270
	LOC_Os10g34720	GO:0005739
	LOC_Os10g36060	GO:0009579 GO:0009536
	LOC_Os10g35240	GO:0016740
	LOC_Os10g34490	GO:0005215
	LOC_Os10g34310	GO:0016740
	LOC_Os10g36160	GO:0010876 GO:0008289 GO:0006869
	LOC_Os10g35390	GO:0008415 GO:0008152
	LOC_Os10g34790	GO:0000287 GO:0006629 GO:0016829 GO:0009987 GO:0009058 GO:0008152 GO:0019748
	LOC_Os10g35750	GO:0016301 GO:0005739 GO:0003677
	LOC_Os10g36070	GO:0010876 GO:0008289 GO:0006869
	LOC_Os10g34140	GO:0003676
	LOC_Os10g35940	GO:0009536 GO:0005829 GO:0009987 GO:0004326 GO:0005739 GO:0009058 GO:0009396 GO:0044281 GO:0016874 GO:0005524
	LOC_Os10g35490	GO:0016787 GO:0003824
	LOC_Os10g34710	GO:0005856 GO:0005737 GO:0016459 GO:0005515 GO:0003774 GO:0005524
	LOC_Os10g35710	GO:0008270 GO:0005622
	LOC_Os10g35300	GO:0003700 GO:0005634 GO:0009791 GO:0045449 GO:0008270 GO:0034645 GO:0003677
	LOC_Os10g35140	GO:0016020
	LOC_Os10g33980	GO:0003824 GO:0030976
	LOC_Os10g34540	GO:0009628 GO:0019538 GO:0009987 GO:0005739 GO:0003824 GO:0006950 GO:0005488 GO:0005515
	LOC_Os10g34990	GO:0005840 GO:0006464 GO:0005622 GO:0003735 GO:0034645 GO:0005515 GO:0009056 GO:0006412
	LOC_Os10g35470	GO:0005794 GO:0016706 GO:0005634 GO:0006464 GO:0043170 GO:0019538 GO:0005506 GO:0006519 GO:0016491
	LOC_Os10g35720	GO:0045454 GO:0015035 GO:0005739 GO:0009055
	LOC_Os10g34170	GO:0007242 GO:0003700 GO:0023060 GO:0023046 GO:0006350 GO:0023052 GO:0045454 GO:0015035 GO:0009055
	LOC_Os10g34380	GO:0005515 GO:0005198
	LOC_Os10g35950	GO:0016740 GO:0016747
	LOC_Os10g36000	GO:0003677
	LOC_Os10g34970	GO:0044260 GO:0006464
	LOC_Os10g35640	GO:0016740
	LOC_Os10g35500	GO:0016787
	LOC_Os10g35370	GO:0009579 GO:0016020 GO:0019748 GO:0009987 GO:0016630 GO:0009058 GO:0009536 GO:0005488 GO:0008152 GO:0007275 GO:0016491
	LOC_Os10g35460	GO:0016020 GO:0030246
	LOC_Os10g36090	GO:0010876 GO:0008289 GO:0006869
	LOC_Os10g34370	GO:0016740
	LOC_Os10g34670	GO:0006457 GO:0044260 GO:0019538 GO:0005829 GO:0009987 GO:0051082 GO:0016272
	LOC_Os10g35960	GO:0004470 GO:0016616 GO:0051287 GO:0009987 GO:0005739 GO:0005488 GO:0046872 GO:0044281 GO:0006108 GO:0055114 GO:0016491
	LOC_Os10g35800	GO:0005488
	LOC_Os10g36100	GO:0010876 GO:0008289 GO:0006869
	LOC_Os10g34470	GO:0003824
	LOC_Os10g34960	GO:0009056 GO:0005515 GO:0006464 GO:0044260
	LOC_Os10g35670	GO:0008270 GO:0005515
	LOC_Os10g34910	GO:0006950
	LOC_Os10g35000	GO:0003676 GO:0005622
	LOC_Os10g34350	GO:0009719 GO:0009605 GO:0006950 GO:0009058 GO:0030170 GO:0006519 GO:0016769
	LOC_Os10g35450	GO:0006468 GO:0009607 GO:0044260 GO:0016020 GO:0006464 GO:0000166 GO:0004674 GO:0006950 GO:0004713 GO:0005524
	LOC_Os10g33960	GO:0043565 GO:0003700 GO:0005634 GO:0008289 GO:0006355 GO:0034645
	LOC_Os10g34360	GO:0006355 GO:0003700 GO:0019748 GO:0008415 GO:0003824 GO:0009058 GO:0034645 GO:0006519
	LOC_Os10g35436	GO:0016740
	LOC_Os10g35180	GO:0016787 GO:0009607 GO:0005215 GO:0016020 GO:0000166 GO:0016887 GO:0005524
	LOC_Os10g35870	GO:0005783 GO:0020037
	LOC_Os10g35580	GO:0005856 GO:0005737 GO:0005730 GO:0005618 GO:0008017 GO:0005515
	LOC_Os10g35660	GO:0003700 GO:0030154 GO:0009856 GO:0034645 GO:0003677 GO:0045449
	LOC_Os10g34880	GO:0019538 GO:0006508 GO:0008234 GO:0043170
	LOC_Os10g35170	GO:0005737 GO:0008652 GO:0051287 GO:0006526 GO:0003824 GO:0005488 GO:0044283 GO:0003942 GO:0046983 GO:0044281
	LOC_Os10g35070	GO:0016787 GO:0005975 GO:0005515 GO:0008152 GO:0004553
	LOC_Os10g35260	GO:0016740
	LOC_Os10g35680	GO:0016740 GO:0008080 GO:0008152
	LOC_Os10g35110	GO:0016787 GO:0005975 GO:0008152 GO:0004553
	LOC_Os10g35440	GO:0016740
	LOC_Os10g35200	GO:0005794 GO:0005215 GO:0006810 GO:0016043 GO:0000166 GO:0007165 GO:0004871 GO:0005886 GO:0007275
	LOC_Os10g33970	GO:0006139 GO:0040029 GO:0005622 GO:0003725 GO:0005515 GO:0005198
	LOC_Os10g35980	GO:0016021 GO:0008150
	LOC_Os10g34750	GO:0006310 GO:0034645 GO:0006281 GO:0009058 GO:0000166 GO:0006974 GO:0003824 GO:0006950 GO:0006260 GO:0003910 GO:0033554 GO:0003677 GO:0005524
	LOC_Os10g35190	GO:0008270 GO:0005515 GO:0005622
	LOC_Os10g34020	GO:0016740
	LOC_Os10g36030	GO:0003824 GO:0016021 GO:0016020
	LOC_Os10g35540	GO:0016787 GO:0003824
	LOC_Os10g34590	GO:0003824 GO:0008270 GO:0005515
	LOC_Os10g35920	GO:0019538 GO:0003824 GO:0009987 GO:0009056
	LOC_Os10g35290	GO:0005634 GO:0032549 GO:0016740 GO:0006350 GO:0034645 GO:0003677 GO:0003899
	LOC_Os10g35060	GO:0016787
	LOC_Os10g34500	GO:0008270 GO:0003676 GO:0005622
	LOC_Os10g34220	GO:0009719 GO:0006468 GO:0044260 GO:0030246 GO:0006464 GO:0000166 GO:0004674 GO:0006950 GO:0004713 GO:0005515 GO:0005886 GO:0005524 GO:0007165
	LOC_Os10g35230	GO:0016740
	LOC_Os10g34884	GO:0008270
	LOC_Os10g35990	GO:0005737 GO:0016787 GO:0008026 GO:0005618 GO:0005634 GO:0000166 GO:0003676 GO:0004386 GO:0005524
	LOC_Os10g34740	GO:0016740
	LOC_Os10g35850	GO:0005783 GO:0020037
	LOC_Os10g34030	GO:0008270 GO:0005515
	LOC_Os10g34420	GO:0071554 GO:0016043 GO:0016998
	LOC_Os10g34930	GO:0019538 GO:0043170 GO:0006950 GO:0008270 GO:0006508 GO:0008237
	LOC_Os10g35550	GO:0006139 GO:0044260 GO:0005634 GO:0000398 GO:0005622 GO:0005488 GO:0006396
	LOC_Os10g34580	GO:0006259 GO:0016043 GO:0007049 GO:0005622
	LOC_Os10g35050	GO:0009719 GO:0005618 GO:0005215 GO:0016021 GO:0006810 GO:0007165 GO:0005886
	LOC_Os10g34180	GO:0003700
	LOC_Os10g35520	GO:0016787
	LOC_Os10g34230	GO:0050660 GO:0019139 GO:0009987 GO:0009690 GO:0009056 GO:0016491
	LOC_Os10g35220	GO:0006139 GO:0003723
	LOC_Os10g35480	GO:0003824
	LOC_Os10g34000	GO:0009719 GO:0016020 GO:0005618 GO:0005215 GO:0006810 GO:0007165 GO:0005886
	LOC_Os10g35840	GO:0005737 GO:0009628 GO:0050661 GO:0019748 GO:0009987 GO:0006950 GO:0008883 GO:0003824 GO:0009058 GO:0033014 GO:0005488 GO:0004764
	LOC_Os10g34430	GO:0006139 GO:0044260 GO:0008026 GO:0004518 GO:0004386 GO:0004525 GO:0003725 GO:0006396 GO:0005622 GO:0009908 GO:0005524
	LOC_Os10g34920	GO:0006950
	LOC_Os10g36110	GO:0010876 GO:0008289 GO:0006869
	LOC_Os10g35690	GO:0003735 GO:0006412 GO:0034645 GO:0005840
	LOC_Os10g35810	GO:0009579 GO:0009536
	LOC_Os10g35040	GO:0006468 GO:0044260 GO:0005618 GO:0006464 GO:0000166 GO:0004674 GO:0005739 GO:0004713 GO:0005515 GO:0005886 GO:0005524 GO:0007165
	LOC_Os10g35730	GO:0009579 GO:0016740 GO:0009536 GO:0005739 GO:0003677
	LOC_Os10g35530	GO:0016787
	LOC_Os10g35760	GO:0009579 GO:0016740 GO:0009536 GO:0005739 GO:0003677
qCHL1.37	LOC_Os01g65060	GO:0006468 GO:0032501 GO:0044260 GO:0030246 GO:0006464 GO:0000166 GO:0004674 GO:0023052 GO:0007165 GO:0005515 GO:0005886 GO:0004872 GO:0004713 GO:0005524 GO:0048544
	LOC_Os01g65030	GO:0032501 GO:0005618 GO:0016301 GO:0005622 GO:0005529 GO:0023052 GO:0005886 GO:0048544
	LOC_Os01g65070	GO:0016787 GO:0000003 GO:0019538 GO:0009987 GO:0004091 GO:0009790
qCHL9.20	LOC_Os09g35630	GO:0006915 GO:0005515 GO:0006464 GO:0044260
qCHL9.20	No gene Annotated
qSHL1.03	No gene Annotated
qSHL1.38	LOC_Os01g65950	GO:0016787
	LOC_Os01g66360	GO:0003824 GO:0008299
	LOC_Os01g66100	GO:0009719 GO:0005737 GO:0006629 GO:0009605 GO:0019748 GO:0009058 GO:0009791 GO:0006950 GO:0016740 GO:0007165 GO:0008219 GO:0006519 GO:0016491
	LOC_Os01g66070	GO:0009628 GO:0000003 GO:0009791 GO:0006350 GO:0008270 GO:0005515 GO:0003677 GO:0009653
	LOC_Os01g66280	GO:0009579 GO:0009536
	LOC_Os01g66270	GO:0003700 GO:0006355 GO:0005634 GO:0006350 GO:0034645
	LOC_Os01g65970	GO:0003700 GO:0009628 GO:0006950 GO:0009607 GO:0005515
	LOC_Os01g66300	GO:0006139 GO:0003723
	LOC_Os01g66010	GO:0005215 GO:0006810 GO:0009607 GO:0005886
	LOC_Os01g66130	GO:0044260 GO:0004842 GO:0016021 GO:0000151 GO:0016567 GO:0023052 GO:0005488 GO:0005515 GO:0007186 GO:0023033
	LOC_Os01g66000	GO:0019538 GO:0009579 GO:0009987 GO:0009536
	LOC_Os01g66120	GO:0003700 GO:0045449 GO:0007275 GO:0034645 GO:0003677
	LOC_Os01g66250	GO:0006468 GO:0032501 GO:0009607 GO:0044260 GO:0007165 GO:0006464 GO:0000166 GO:0004674 GO:0006950 GO:0005529 GO:0023052 GO:0004713 GO:0005886 GO:0005524 GO:0048544
	LOC_Os01g66030	GO:0043565 GO:0009628 GO:0003700 GO:0005634 GO:0006355 GO:0006950 GO:0006350 GO:0034645 GO:0009908
	LOC_Os01g66240	GO:0016787
	LOC_Os01g66480	GO:0004497 GO:0020037 GO:0009055
	LOC_Os01g66330	GO:0016787 GO:0016887 GO:0019538 GO:0009987 GO:0005739 GO:0000166 GO:0005515 GO:0015031 GO:0005524
	LOC_Os01g66020	GO:0006468 GO:0009607 GO:0044260 GO:0030246 GO:0006464 GO:0000166 GO:0004674 GO:0006950 GO:0004713 GO:0005515 GO:0005886 GO:0005524 GO:0007165
	LOC_Os01g66180	GO:0020037 GO:0009055
	LOC_Os01g66420	GO:0006350 GO:0008270 GO:0005515 GO:0003677
	LOC_Os01g66110	GO:0005618 GO:0005794
	LOC_Os01g66050	GO:0006950 GO:0009605
	LOC_Os01g66379	GO:0006415 GO:0003747 GO:0034645 GO:0008135
	LOC_Os01g66140	GO:0005515 GO:0005634 GO:0006461 GO:0034645 GO:0006350 GO:0016570 GO:0006352 GO:0003677 GO:0008270
	LOC_Os01g66160	GO:0005739
	LOC_Os01g66350	GO:0009536 GO:0005739
	LOC_Os01g66290	GO:0043565 GO:0009628 GO:0003700 GO:0005634 GO:0006355 GO:0006950 GO:0006350 GO:0034645 GO:0009908
	LOC_Os01g66040	GO:0006468 GO:0044260 GO:0005618 GO:0004672 GO:0006464 GO:0000166 GO:0005739 GO:0007165 GO:0005886 GO:0005524
qSHL3.13	LOC_Os03g24410	GO:0003887 GO:0006139 GO:0003676 GO:0000166
	LOC_Os03g24180	GO:0009579 GO:0009536 GO:0030234 GO:0023060 GO:0023046 GO:0023052 GO:0007165 GO:0005622
	LOC_Os03g24184	GO:0008270
	LOC_Os03g24430	GO:0019748 GO:0009058 GO:0016740 GO:0008152 GO:0016758 GO:0006519
	LOC_Os03g24220	GO:0003779 GO:0007010 GO:0016043 GO:0005515
	LOC_Os03g24240	GO:0004811 GO:0006139 GO:0008033 GO:0044260 GO:0016740 GO:0000166 GO:0009058 GO:0005524
	LOC_Os03g24440	GO:0004811 GO:0006139 GO:0008033 GO:0044260 GO:0016740 GO:0000166 GO:0009058 GO:0005524
	LOC_Os03g24170	GO:0016301 GO:0046488 GO:0005488 GO:0005739 GO:0016307
	LOC_Os03g24380	GO:0009579 GO:0009719 GO:0009991 GO:0009536 GO:0009628 GO:0003824 GO:0007165 GO:0006979 GO:0004602
qSHL6.26	LOC_Os06g44040	GO:0006548 GO:0004500 GO:0016020 GO:0003824 GO:0034641 GO:0044281 GO:0008152 GO:0044282 GO:0007275
	LOC_Os06g44210	GO:0009719 GO:0005737 GO:0008287 GO:0009607 GO:0044260 GO:0009605 GO:0005730 GO:0006470 GO:0016787 GO:0004722 GO:0006464 GO:0006950 GO:0005488 GO:0005886
	LOC_Os06g44030	GO:0005794 GO:0034645 GO:0005215 GO:0005634 GO:0006810 GO:0030528 GO:0000166 GO:0045449 GO:0016043 GO:0004871 GO:0005886 GO:0007165
	LOC_Os06g44050	GO:0016787 GO:0006284 GO:0044260 GO:0008725 GO:0006974 GO:0006950 GO:0033554
	LOC_Os06g44060	GO:0003824 GO:0008152
	LOC_Os06g44180	GO:0050662 GO:0019748 GO:0044237 GO:0003824 GO:0009058 GO:0005488 GO:0006519
	LOC_Os06g44170	GO:0050662 GO:0019748 GO:0044237 GO:0003824 GO:0009058 GO:0005488 GO:0006519
	LOC_Os06g44100	GO:0016740 GO:0005509 GO:0008152 GO:0008080
	LOC_Os06g44160	GO:0006457 GO:0044260 GO:0019538 GO:0031072 GO:0009987 GO:0051082
	LOC_Os06g44080	GO:0016301 GO:0009056 GO:0006464 GO:0005515 GO:0044260
	LOC_Os06g44150	GO:0016020 GO:0005215 GO:0046873 GO:0006810 GO:0030001
	LOC_Os06g44010	GO:0043565 GO:0009991 GO:0009607 GO:0003700 GO:0005634 GO:0009791 GO:0006950 GO:0045449 GO:0034645
	LOC_Os06g44200	GO:0008270 GO:0003676 GO:0005622
	LOC_Os06g44140	GO:0005794 GO:0006810 GO:0005618 GO:0016021 GO:0016020 GO:0016043 GO:0005515
qSHL7.05	LOC_Os07g10240	GO:0019748 GO:0016740 GO:0009058 GO:0008152 GO:0016758 GO:0006519
	LOC_Os07g10220	GO:0016758 GO:0016740 GO:0008152
	LOC_Os07g10250	GO:0005737 GO:0016787 GO:0008026 GO:0005618 GO:0005634 GO:0000166 GO:0003676 GO:0004386 GO:0005524
	LOC_Os07g10256	GO:0003824 GO:0007067 GO:0005634 GO:0007049 GO:0005681
	LOC_Os07g10230	GO:0016758 GO:0016740 GO:0008152
	LOC_Os07g10130	GO:0016740 GO:0016021 GO:0005783 GO:0004310 GO:0008610
	LOC_Os07g10150	GO:0016192 GO:0006886 GO:0005798 GO:0005198 GO:0030117 GO:0005515 GO:0030126
	LOC_Os07g10200	GO:0005975 GO:0004553
	LOC_Os07g10190	GO:0019748 GO:0016740 GO:0009058 GO:0008152 GO:0016758 GO:0006519
	LOC_Os07g10160	GO:0019748 GO:0016740 GO:0009058 GO:0008152 GO:0016758 GO:0006519
	LOC_Os07g09970	GO:0006810 GO:0008289 GO:0005886
qSHL7.28	LOC_Os07g48290	GO:0005737 GO:0006468 GO:0044260 GO:0005634 GO:0006464 GO:0000166 GO:0004674 GO:0004713 GO:0005524 GO:0007165
	LOC_Os07g48310	GO:0006468 GO:0009607 GO:0044260 GO:0005618 GO:0006464 GO:0000166 GO:0004674 GO:0006950 GO:0005739 GO:0004713 GO:0005515 GO:0005886 GO:0005524 GO:0007165
	LOC_Os07g48300	GO:0006413 GO:0034645 GO:0016043 GO:0003743
qSHL8.27	LOC_Os08g43410	GO:0003700 GO:0009719 GO:0005634 GO:0007165
	LOC_Os08g44190	GO:0003700 GO:0006350 GO:0008270 GO:0005622
	LOC_Os08g43380	GO:0032313 GO:0005097 GO:0005739 GO:0023060 GO:0023046 GO:0023052 GO:0023051 GO:0005622
	LOC_Os08g43540	GO:0009628 GO:0005839 GO:0016787 GO:0019538 GO:0005829 GO:0009987 GO:0004298 GO:0006950 GO:0006511 GO:0009056
	LOC_Os08g43700	GO:0009719 GO:0005730
	LOC_Os08g44040	GO:0003824 GO:0005975 GO:0030246
	LOC_Os08g44020	GO:0003824 GO:0005975 GO:0030246
	LOC_Os08g44220	GO:0005737 GO:0046836 GO:0017089 GO:0010876 GO:0051861
	LOC_Os08g43654	GO:0016020 GO:0006855 GO:0019748 GO:0009607 GO:0009835 GO:0005773 GO:0006810 GO:0015297 GO:0015238 GO:0009058 GO:0006519
	LOC_Os08g43390	GO:0009628 GO:0004497 GO:0019825 GO:0005783 GO:0020037 GO:0019748 GO:0003824 GO:0009058 GO:0006519 GO:0009055
	LOC_Os08g44210	GO:0006760 GO:0009987 GO:0003824 GO:0044281 GO:0008152 GO:0004150
	LOC_Os08g43550	GO:0003700 GO:0045449 GO:0034645 GO:0003677
	LOC_Os08g43490	GO:0009579 GO:0009536 GO:0006457 GO:0044260 GO:0019538 GO:0031072 GO:0009987 GO:0051082
	LOC_Os08g44050	GO:0007017 GO:0003700 GO:0005634 GO:0006350 GO:0008270 GO:0005874 GO:0005525
	LOC_Os08g43400	GO:0007018 GO:0005739 GO:0005524 GO:0005515 GO:0005875 GO:0003777 GO:0016043
	LOC_Os08g43640	GO:0019538 GO:0030234 GO:0009987 GO:0005622 GO:0042176 GO:0000502 GO:0009056 GO:0009057
	LOC_Os08g43480	GO:0003824 GO:0008270 GO:0005515
	LOC_Os08g44230	GO:0008270
	LOC_Os08g44000	GO:0003824 GO:0016564 GO:0005488 GO:0008152 GO:0006808 GO:0050789
	LOC_Os08g43430	GO:0016787 GO:0008152
	LOC_Os08g43580	GO:0006633 GO:0006629 GO:0005215 GO:0009987 GO:0009058 GO:0048037 GO:0031177 GO:0044283 GO:0000036 GO:0044281
	LOC_Os08g44150	GO:0005794 GO:0006810 GO:0005618 GO:0016021 GO:0016020 GO:0016043 GO:0005515
	LOC_Os08g43500	GO:0005488
	LOC_Os08g44250	GO:0016020 GO:0009987 GO:0005739 GO:0008152
	LOC_Os08g44240	GO:0009579 GO:0016787 GO:0007031 GO:0019538 GO:0005634 GO:0009987 GO:0005777 GO:0017111 GO:0000166 GO:0006950 GO:0009536 GO:0005515 GO:0009056 GO:0005524
	LOC_Os08g43680	GO:0009628 GO:0006950 GO:0005634 GO:0016740 GO:0005739
	LOC_Os08g43690	GO:0019725 GO:0005215 GO:0016021 GO:0006810 GO:0015299 GO:0005739 GO:0006812
	LOC_Os08g44260	GO:0016311 GO:0004725 GO:0016791
	LOC_Os08g43510	GO:0005618 GO:0016020 GO:0009607 GO:0004872 GO:0016301
	LOC_Os08g44015	GO:0005618 GO:0005794 GO:0005634
	LOC_Os08g44010	GO:0005515 GO:0000166
	LOC_Os08g43440	GO:0009628 GO:0004497 GO:0019825 GO:0005783 GO:0020037 GO:0019748 GO:0003824 GO:0009058 GO:0006519 GO:0009055
	LOC_Os08g43360	GO:0003676 GO:0000166
	LOC_Os08g43600	GO:0043565 GO:0003700 GO:0005634 GO:0006355 GO:0034645 GO:0046983
	LOC_Os08g43560	GO:0009579 GO:0016787 GO:0009536 GO:0020037 GO:0005829 GO:0004601 GO:0006979 GO:0005634
	LOC_Os08g43470	GO:0006810 GO:0016021 GO:0016020 GO:0006621 GO:0004872 GO:0046923
	LOC_Os08g43370	GO:0017057 GO:0005975 GO:0003824 GO:0006098 GO:0044281 GO:0044282
	LOC_Os08g43670	GO:0003824 GO:0006950 GO:0008270 GO:0005515
	LOC_Os08g43570	GO:0043169 GO:0005975 GO:0005529 GO:0016787 GO:0009341 GO:0004565
	LOC_Os08g44070	GO:0045454 GO:0015035 GO:0009055
qRTL3.28	LOC_Os03g50450	GO:0009719 GO:0006468 GO:0044260 GO:0020037 GO:0005618 GO:0006464 GO:0004601 GO:0004674 GO:0005739 GO:0004713 GO:0005515 GO:0005886 GO:0000166 GO:0006979 GO:0005524 GO:0007165
	LOC_Os03g50430	GO:0008270 GO:0005488 GO:0005622
	LOC_Os03g50080	GO:0009579 GO:0009536 GO:0006457 GO:0044260 GO:0003824 GO:0005488
	LOC_Os03g50390	GO:0005737 GO:0006468 GO:0044260 GO:0005730 GO:0006464 GO:0000166 GO:0004674 GO:0004713 GO:0005524
	LOC_Os03g50290	GO:0009719 GO:0005634 GO:0009536 GO:0007165 GO:0019904
	LOC_Os03g50120	GO:0008270 GO:0005488 GO:0005622
	LOC_Os03g50250	GO:0009628 GO:0009536 GO:0009607 GO:0005783 GO:0019538 GO:0005829 GO:0009987 GO:0005739 GO:0006950 GO:0005524
	LOC_Os03g50330	GO:0006468 GO:0044260 GO:0006464 GO:0000166 GO:0004674 GO:0004713 GO:0005524 GO:0007165
	LOC_Os03g50140	GO:0016020 GO:0005507 GO:0005488 GO:0009055
	LOC_Os03g50270	GO:0009579 GO:0009536
	LOC_Os03g50310	GO:0003700 GO:0006350 GO:0008270 GO:0005622
	LOC_Os03g50160	GO:0016020 GO:0005507 GO:0005488 GO:0009055
	LOC_Os03g50040	GO:0003824
	LOC_Os03g50210	GO:0003674 GO:0005739
	LOC_Os03g50355	GO:0071103 GO:0006334 GO:0000786 GO:0006355 GO:0034645 GO:0003677 GO:0005634
	LOC_Os03g50230	GO:0005737 GO:0006468 GO:0044260 GO:0005634 GO:0006464 GO:0000166 GO:0004674 GO:0007165 GO:0004871 GO:0005524
	LOC_Os03g50350	GO:0005794 GO:0016192 GO:0005215 GO:0006886 GO:0016043 GO:0005198 GO:0004871 GO:0030117 GO:0007165 GO:0005515 GO:0005886 GO:0000166 GO:0030126
	LOC_Os03g50440	GO:0019787 GO:0003824 GO:0043687 GO:0051246 GO:0044260
	LOC_Os03g50410	GO:0016787 GO:0004806 GO:0005515 GO:0016042
	LOC_Os03g50090	GO:0008026 GO:0005524 GO:0003676 GO:0004386
	LOC_Os03g50380	GO:0003676 GO:0003700 GO:0005634 GO:0030528 GO:0045449 GO:0008270 GO:0034645
	LOC_Os03g50280	GO:0005737 GO:0046836 GO:0017089 GO:0010876 GO:0051861
	LOC_Os03g50030	GO:0004623 GO:0006644 GO:0016787 GO:0005509 GO:0016042
	LOC_Os03g50010	GO:0016884 GO:0005488
	LOC_Os03g50130	GO:0016740 GO:0005783
	LOC_Os03g50320	GO:0006629 GO:0016773 GO:0005634 GO:0009987 GO:0023060 GO:0004428 GO:0009058 GO:0023046 GO:0023052 GO:0005488 GO:0046854 GO:0048015
	LOC_Os03g50325	GO:0004428 GO:0023060 GO:0023046 GO:0023052 GO:0046854 GO:0048015
	LOC_Os03g50070	GO:0005737 GO:0016627 GO:0016021 GO:0006629
	LOC_Os03g50150	GO:0006974 GO:0033554 GO:0044260 GO:0006281 GO:0006915 GO:0005739 GO:0006952 GO:0003824 GO:0005515 GO:0005886 GO:0005524
	LOC_Os03g50300	GO:0006891 GO:0030173
	LOC_Os03g50340	GO:0005794 GO:0016192 GO:0005215 GO:0006886 GO:0016043 GO:0005198 GO:0004871 GO:0030117 GO:0007165 GO:0005515 GO:0005886 GO:0000166 GO:0030126
qRTL7.26	No gene annotated
qRSR1.30	LOC_Os01g52490	GO:0005840 GO:0005829 GO:0016043 GO:0000166 GO:0003735 GO:0034645 GO:0006412
qRSR1.35	LOC_Os01g63160	GO:0003700 GO:0030154 GO:0009856 GO:0034645 GO:0003677 GO:0045449
	LOC_Os01g63240	GO:0005783 GO:0005739
	LOC_Os01g63410	GO:0009579 GO:0009536
	LOC_Os01g62980	GO:0010876 GO:0008289 GO:0006869
	LOC_Os01g62660	GO:0009719 GO:0034645 GO:0003700 GO:0005634 GO:0045449 GO:0007165 GO:0004871 GO:0003677
	LOC_Os01g62820	GO:0034645 GO:0006461 GO:0016986 GO:0005654 GO:0006350 GO:0006352 GO:0003677 GO:0005669
	LOC_Os01g62900	GO:0009719 GO:0009628 GO:0004349 GO:0006561 GO:0008652 GO:0009058 GO:0004350 GO:0005737 GO:0006950 GO:0044281 GO:0044283 GO:0006519 GO:0016491
	LOC_Os01g63854	GO:0005215 GO:0006810 GO:0009607 GO:0005886
	LOC_Os01g63480	GO:0016740 GO:0016747
	LOC_Os01g63620	GO:0005488
	LOC_Os01g63420	GO:0009719 GO:0009607 GO:0009605 GO:0019538 GO:0005622 GO:0003824 GO:0006950 GO:0007165 GO:0009056
	LOC_Os01g63780	GO:0005643 GO:0017056
	LOC_Os01g62990	GO:0005089
	LOC_Os01g63010	GO:0009628 GO:0006950
	LOC_Os01g63540	GO:0004497 GO:0019825 GO:0005975 GO:0005783 GO:0020037 GO:0019748 GO:0009058 GO:0009607 GO:0009987 GO:0009055
	LOC_Os01g62650	GO:0003723
	LOC_Os01g62850	GO:0016020 GO:0003674
	LOC_Os01g62910	GO:0005739
	LOC_Os01g62780	GO:0016740
	LOC_Os01g63710	GO:0006259 GO:0009058 GO:0007049
	LOC_Os01g63220	GO:0005737 GO:0005634 GO:0016301
	LOC_Os01g62720	GO:0008270
	LOC_Os01g63530	GO:0019538 GO:0006508 GO:0008234 GO:0043170
	LOC_Os01g62640	GO:0003824 GO:0008270 GO:0005515
	LOC_Os01g62840	GO:0016779 GO:0016740 GO:0009058
	LOC_Os01g63280	GO:0006468 GO:0044260 GO:0005618 GO:0006464 GO:0000166 GO:0004674 GO:0004713 GO:0005515 GO:0005886 GO:0005524 GO:0007165
	LOC_Os01g63870	GO:0005215 GO:0016020 GO:0006810
	LOC_Os01g62790	GO:0016740
	LOC_Os01g63230	GO:0005794 GO:0005634
	LOC_Os01g63030	GO:0008270
	LOC_Os01g62630	GO:0016787 GO:0016020 GO:0019538 GO:0009987 GO:0043170 GO:0005618 GO:0004190 GO:0003677 GO:0006508
	LOC_Os01g62870	GO:0009579 GO:0009536 GO:0055114 GO:0016491
	LOC_Os01g63320	GO:0019538 GO:0006508 GO:0008234 GO:0043170
	LOC_Os01g63680	GO:0007010 GO:0003700 GO:0003779 GO:0045449 GO:0034645 GO:0003677
	LOC_Os01g63200	GO:0005507 GO:0019748 GO:0044281 GO:0048046 GO:0009058 GO:0046274 GO:0005488 GO:0044282 GO:0005886 GO:0006519 GO:0008471 GO:0055114 GO:0016491
	LOC_Os01g63040	GO:0019538 GO:0043170 GO:0016740 GO:0008152 GO:0006508 GO:0008234
	LOC_Os01g63510	GO:0043565 GO:0003700 GO:0005634 GO:0006355 GO:0006350 GO:0034645
	LOC_Os01g62620	GO:0016020 GO:0003674 GO:0008270 GO:0005622
	LOC_Os01g62860	GO:0009579 GO:0009536 GO:0055114 GO:0016491
	LOC_Os01g63354	GO:0006259 GO:0003824 GO:0005634 GO:0003677 GO:0000166
	LOC_Os01g63810	GO:0003824 GO:0005975 GO:0030246
	LOC_Os01g63210	GO:0009579 GO:0009536 GO:0005488
	LOC_Os01g62610	GO:0009579 GO:0009536 GO:0006457 GO:0044260 GO:0003824 GO:0005515
	LOC_Os01g63460	GO:0009719 GO:0009628 GO:0003700 GO:0005634 GO:0006950 GO:0006350 GO:0003677
	LOC_Os01g63290	GO:0005215 GO:0016020
	LOC_Os01g62810	GO:0006950 GO:0003682 GO:0005515
	LOC_Os01g63190	GO:0005507 GO:0019748 GO:0044281 GO:0048046 GO:0009058 GO:0046274 GO:0005488 GO:0044282 GO:0005886 GO:0006519 GO:0008471 GO:0055114 GO:0016491
	LOC_Os01g62950	GO:0007264 GO:0034645 GO:0008134 GO:0003924 GO:0006913 GO:0005622 GO:0006355 GO:0023046 GO:0023052 GO:0007165 GO:0023060 GO:0000166 GO:0006886 GO:0005524 GO:0005525
	LOC_Os01g63820	GO:0003725 GO:0005622
	LOC_Os01g62890	GO:0016020
	LOC_Os01g63770	GO:0005215 GO:0016020 GO:0006810 GO:0009607
	LOC_Os01g63260	GO:0005737 GO:0009628 GO:0016020 GO:0006629 GO:0016627 GO:0009987 GO:0003824 GO:0009058 GO:0003865 GO:0016021 GO:0008202 GO:0005783
	LOC_Os01g62760	GO:0009719 GO:0005737 GO:0008287 GO:0009607 GO:0044260 GO:0009605 GO:0005730 GO:0006470 GO:0016787 GO:0004722 GO:0006464 GO:0006950 GO:0005488 GO:0005886
	LOC_Os01g62800	GO:0005618 GO:0005794
	LOC_Os01g63180	GO:0005507 GO:0019748 GO:0009058 GO:0005488 GO:0005886 GO:0006519 GO:0016491
	LOC_Os01g62920	GO:0003700 GO:0006355 GO:0005634 GO:0034645 GO:0043565
	LOC_Os01g63580	GO:0008415 GO:0008152
	LOC_Os01g63830	GO:0016765 GO:0009058 GO:0009987 GO:0006629
	LOC_Os01g62880	GO:0055114 GO:0016491
	LOC_Os01g63400	GO:0003674
	LOC_Os01g63270	GO:0009628 GO:0009536 GO:0005975 GO:0006950 GO:0004645 GO:0016740 GO:0030170
	LOC_Os01g62670	GO:0019028 GO:0005198
	LOC_Os01g63840	GO:0009058 GO:0005529 GO:0005975 GO:0016740
qRSR3.15	LOC_Os03g27430	GO:0005618 GO:0016787 GO:0004601 GO:0020037 GO:0006979
	LOC_Os03g27360	GO:0009719 GO:0009607 GO:0003824 GO:0006950 GO:0008270 GO:0005515
	LOC_Os03g27280	GO:0006468 GO:0044260 GO:0006464 GO:0000166 GO:0004674 GO:0006970 GO:0004713 GO:0005524 GO:0007165
	LOC_Os03g27350	GO:0016787 GO:0009987
	LOC_Os03g27210	GO:0016787 GO:0019538 GO:0009987 GO:0043170 GO:0004197 GO:0006508
	LOC_Os03g27120	GO:0005737 GO:0016787 GO:0009987 GO:0004427 GO:0019538 GO:0000287 GO:0043170 GO:0006796 GO:0004197 GO:0006508
	LOC_Os03g27290	GO:0004129 GO:0003824 GO:0005739 GO:0005215
	LOC_Os03g27390	GO:0005634 GO:0045449 GO:0034645 GO:0030528
	LOC_Os03g27230	GO:0009536 GO:0009607 GO:0009605 GO:0009058 GO:0006950 GO:0016740 GO:0044281 GO:0044283 GO:0003849 GO:0006519 GO:0009073
	LOC_Os03g27170	GO:0016787 GO:0019538 GO:0009987 GO:0043170 GO:0004197 GO:0006508
	LOC_Os03g27320	GO:0005496 GO:0006810
	LOC_Os03g27250	GO:0003700 GO:0016740 GO:0007165
	LOC_Os03g27310	GO:0071103 GO:0006334 GO:0000786 GO:0005634 GO:0003677
	LOC_Os03g27260	GO:0003735 GO:0005829 GO:0006412 GO:0034645 GO:0005840
	LOC_Os03g27190	GO:0016787 GO:0019538 GO:0009987 GO:0043170 GO:0004197 GO:0006508
	LOC_Os03g27110	GO:0016787
	LOC_Os03g27420	GO:0005634
	LOC_Os03g27370	GO:0016787 GO:0009628 GO:0016020 GO:0034641 GO:0044106 GO:0006950 GO:0005509 GO:0008152 GO:0005886 GO:0004630 GO:0046470 GO:0044281
qRSR8.17	LOC_Os08g28460	GO:0006950 GO:0005739 GO:0005515 GO:0005886
	LOC_Os08g28470	GO:0006950
	LOC_Os08g28410	GO:0009536
	LOC_Os08g28540	GO:0006950 GO:0005739 GO:0005515 GO:0005886
qSNC4.16	LOC_Os04g28260	GO:0007018 GO:0016043 GO:0003777 GO:0005515 GO:0005875 GO:0005524
qRNK4.16	LOC_Os04g28270	GO:0016020 GO:0006810 GO:0008519
	LOC_Os04g28180	GO:0005840 GO:0005829 GO:0016043 GO:0005198 GO:0005622 GO:0006412
	LOC_Os04g28160	GO:0009719 GO:0003700 GO:0000160 GO:0000156 GO:0023060 GO:0006355 GO:0023046 GO:0023052 GO:0034645 GO:0003677
	LOC_Os04g28420	GO:0009579 GO:0009536 GO:0006457 GO:0044260 GO:0003824 GO:0005488 GO:0005515
	LOC_Os04g28150	GO:0000160 GO:0000156 GO:0023060 GO:0006355 GO:0023046 GO:0023052 GO:0034645
	LOC_Os04g28250	GO:0004869
	LOC_Os04g28300	GO:0016740
	LOC_Os04g28140	GO:0000160 GO:0000156 GO:0023060 GO:0006355 GO:0023046 GO:0023052 GO:0034645
	LOC_Os04g28234	GO:0016740
	LOC_Os04g28130	GO:0009719 GO:0003700 GO:0000160 GO:0000156 GO:0023060 GO:0006355 GO:0023046 GO:0023052 GO:0034645 GO:0003677
	LOC_Os04g28460	GO:0010876 GO:0016787 GO:0000287 GO:0005215 GO:0016021 GO:0004012 GO:0044281 GO:0005515 GO:0005886 GO:0015662 GO:0006754 GO:0015914 GO:0005524
	LOC_Os04g28210	GO:0009719 GO:0009607 GO:0016301 GO:0006464 GO:0000166 GO:0006950 GO:0007165 GO:0005515
	LOC_Os04g28280	GO:0009719 GO:0003700 GO:0005634 GO:0030528 GO:0045449 GO:0007165 GO:0034645
qSNC12.19	LOC_Os12g33220	GO:0009719 GO:0019538 GO:0005634 GO:0003824 GO:0007165 GO:0005515 GO:0009056
qRNC12.19	LOC_Os12g33300	GO:0016020
	LOC_Os12g33140	GO:0003676
	LOC_Os12g33420	GO:0019538 GO:0006508 GO:0008234 GO:0043170
	LOC_Os12g33090	GO:0003700 GO:0005737 GO:0006350 GO:0008270 GO:0003676
	LOC_Os12g33240	GO:0003735 GO:0015935 GO:0006412 GO:0034645 GO:0005840
	LOC_Os12g33160	GO:0006952 GO:0006915 GO:0005515 GO:0005524 GO:0005886
	LOC_Os12g33080	GO:0005737 GO:0004812 GO:0005215 GO:0016020 GO:0006814 GO:0034641 GO:0044281 GO:0034645 GO:0006418 GO:0000166 GO:0005524
	LOC_Os12g33070	GO:0003700 GO:0045449 GO:0034645 GO:0003677
	LOC_Os12g33100	GO:0006163 GO:0016301 GO:0004385 GO:0044281
	LOC_Os12g33210	GO:0019538 GO:0003824 GO:0009987 GO:0009056
	LOC_Os12g33610	GO:0005737 GO:0016841 GO:0009605 GO:0006559 GO:0006950 GO:0016211 GO:0003824 GO:0009058 GO:0044281 GO:0044282 GO:0034641
	LOC_Os12g33194	GO:0009628 GO:0006950
	LOC_Os12g33230	GO:0009719 GO:0019538 GO:0005634 GO:0003824 GO:0007165 GO:0009056
	LOC_Os12g33600	GO:0006468 GO:0044260 GO:0005524 GO:0004672
	LOC_Os12g33060	GO:0019538 GO:0006508 GO:0016021 GO:0008234 GO:0043170
qRKC3.32	LOC_Os03g59080	GO:0003824 GO:0008152
	LOC_Os03g63810	GO:0043565 GO:0009607 GO:0003700 GO:0005634 GO:0006950 GO:0045449 GO:0034645
	LOC_Os03g64200	GO:0016787 GO:0009607 GO:0005215 GO:0016020 GO:0000166 GO:0016887 GO:0005524
	LOC_Os03g59152	GO:0003674
	LOC_Os03g57900	GO:0008270 GO:0003677
	LOC_Os03g59010	GO:0009628 GO:0005618 GO:0030145 GO:0048046 GO:0006950 GO:0045735
	LOC_Os03g59720	GO:0003735 GO:0034645 GO:0006412 GO:0016043 GO:0005840
	LOC_Os03g62100	GO:0009719 GO:0009628 GO:0003700 GO:0005634 GO:0006950 GO:0006350
	LOC_Os03g60100	GO:0003735 GO:0006412 GO:0034645 GO:0005840
	LOC_Os03g61690	GO:0016787 GO:0009607 GO:0005623 GO:0009605 GO:0006464 GO:0006950 GO:0005488
	LOC_Os03g62780	GO:0009628 GO:0006950 GO:0003723
	LOC_Os03g63860	GO:0009536 GO:0005739
	LOC_Os03g62620	GO:0009790 GO:0006950 GO:0000003 GO:0009628
	LOC_Os03g59650	GO:0005622
	LOC_Os03g62140	GO:0019538 GO:0009987
	LOC_Os03g57990	GO:0016020 GO:0010876 GO:0008289 GO:0006869
	LOC_Os03g59550	GO:0005737 GO:0006139 GO:0044260 GO:0005634 GO:0000166 GO:0003723 GO:0006396
	LOC_Os03g58830	GO:0009719 GO:0003700 GO:0005634 GO:0030528 GO:0045449 GO:0007165 GO:0034645
	LOC_Os03g58290	GO:0009536 GO:0034641 GO:0006568 GO:0003824 GO:0009058 GO:0044281 GO:0006519 GO:0004834
	LOC_Os03g60690	GO:0003674 GO:0005739
	LOC_Os03g62470	GO:0007275
	LOC_Os03g59340	GO:0005794 GO:0016020 GO:0005975 GO:0005783 GO:0009987 GO:0016740 GO:0016043 GO:0030244 GO:0009058 GO:0016760 GO:0034645 GO:0005886 GO:0007275
	LOC_Os03g61260	GO:0005198 GO:0006412 GO:0016043 GO:0005840
	LOC_Os03g58320	GO:0009536 GO:0034641 GO:0006568 GO:0003824 GO:0009058 GO:0044281 GO:0006519 GO:0004834
	LOC_Os03g61340	GO:0016787
	LOC_Os03g63140	GO:0006464 GO:0006950 GO:0007165 GO:0005515
	LOC_Os03g60740	GO:0009579 GO:0050662 GO:0009536 GO:0044237 GO:0003824 GO:0005488
	LOC_Os03g62490	GO:0009536 GO:0005739
	LOC_Os03g58204	GO:0003735 GO:0005829 GO:0006412 GO:0034645 GO:0005840
	LOC_Os03g60620	GO:0009628 GO:0009536 GO:0009607 GO:0005783 GO:0019538 GO:0005829 GO:0009987 GO:0005739 GO:0006950 GO:0005524
	LOC_Os03g60190	GO:0016491
	LOC_Os03g58630	GO:0045454
	LOC_Os03g59330	GO:0005618 GO:0016787 GO:0016020 GO:0005975 GO:0004650
	LOC_Os03g57720	GO:0016491 GO:0009055
	LOC_Os03g59040	GO:0016740 GO:0016021 GO:0005783 GO:0004310 GO:0008610
	LOC_Os03g60960	GO:0009058 GO:0006519 GO:0016740 GO:0019748
	LOC_Os03g62580	GO:0006810
	LOC_Os03g58060	GO:0006139 GO:0004534 GO:0004527 GO:0005622 GO:0008270 GO:0003676 GO:0005634
	LOC_Os03g61980	GO:0019825 GO:0006629 GO:0009987 GO:0003824 GO:0009058 GO:0009908 GO:0019748 GO:0005783
	LOC_Os03g60840	GO:0005576 GO:0004867
	LOC_Os03g58840	GO:0016021 GO:0016020 GO:0016192
	LOC_Os03g60992	GO:0003824
	LOC_Os03g61500	GO:0005886
	LOC_Os03g61630	GO:0006810 GO:0000166 GO:0016043 GO:0005886
	LOC_Os03g58110	GO:0030154 GO:0005618 GO:0016301 GO:0006464 GO:0005198 GO:0006950 GO:0007165 GO:0005515 GO:0005886 GO:0000166
	LOC_Os03g59300	GO:0005618 GO:0016020
	LOC_Os03g61270	GO:0016787
	LOC_Os03g57940	GO:0004674 GO:0006468 GO:0044260 GO:0005524
	LOC_Os03g63920	GO:0006303 GO:0044260 GO:0004003 GO:0005634 GO:0006974 GO:0005488 GO:0033554 GO:0003677
	LOC_Os03g61760	GO:0003700 GO:0009908 GO:0005634 GO:0006350
	LOC_Os03g63280	GO:0009579 GO:0009536
	LOC_Os03g60140	GO:0016567 GO:0004842 GO:0000151 GO:0044260
	LOC_Os03g58710	GO:0044283 GO:0003919 GO:0044281 GO:0009231
	LOC_Os03g64330	GO:0009719 GO:0005618 GO:0005215 GO:0016021 GO:0006810 GO:0007165 GO:0005886
	LOC_Os03g64230	GO:0003700 GO:0006350
	LOC_Os03g57790	GO:0019787 GO:0044260 GO:0043687 GO:0051246 GO:0003824 GO:0009056
	LOC_Os03g59280	GO:0016020 GO:0005507 GO:0005488 GO:0009055
	LOC_Os03g59160	GO:0003746 GO:0006414 GO:0034645
	LOC_Os03g62060	GO:0019538 GO:0016787 GO:0009987 GO:0005783
	LOC_Os03g57890	GO:0008270 GO:0003677
	LOC_Os03g61710	GO:0016301 GO:0000166
	LOC_Os03g62850	GO:0009628 GO:0009536 GO:0009607 GO:0006629 GO:0009605 GO:0019748 GO:0005777 GO:0009058 GO:0005739 GO:0000166 GO:0006950 GO:0016740 GO:0006519 GO:0005783
	LOC_Os03g58390	GO:0008270 GO:0005515
	LOC_Os03g59264	GO:0005783 GO:0005634 GO:0005739 GO:0006950 GO:0005509 GO:0005488
	LOC_Os03g62680	GO:0016787
	LOC_Os03g60390	GO:0006350 GO:0008270 GO:0005515 GO:0003677
	LOC_Os03g62480	GO:0016740
	LOC_Os03g60610	GO:0005215 GO:0006810
	LOC_Os03g58240	GO:0003924 GO:0016787 GO:0000166 GO:0008150 GO:0005525
	LOC_Os03g63300	GO:0005634 GO:0016791
	LOC_Os03g63740	GO:0004525 GO:0003723 GO:0006396 GO:0044260
	LOC_Os03g60540	GO:0003700 GO:0006350 GO:0008270 GO:0005622
	LOC_Os03g62200	GO:0005215 GO:0009607
	LOC_Os03g60090	GO:0006555 GO:0004489 GO:0003824 GO:0034641 GO:0044281 GO:0006519
	LOC_Os03g59760	GO:0003824 GO:0008270 GO:0005515
	LOC_Os03g57640	GO:0016787 GO:0008152
	LOC_Os03g59600	GO:0005622 GO:0023046 GO:0023052 GO:0005509 GO:0023060 GO:0015031 GO:0007264 GO:0005525
	LOC_Os03g58350	GO:0009719 GO:0009628 GO:0009605 GO:0003700 GO:0005634 GO:0005737 GO:0006950 GO:0045449 GO:0034645 GO:0046983 GO:0006412
	LOC_Os03g58140	GO:0005488
	LOC_Os03g58800	GO:0009719 GO:0016787 GO:0009536 GO:0005783 GO:0017111 GO:0005739 GO:0000166 GO:0005886 GO:0005524
	LOC_Os03g62430	GO:0005618 GO:0016301 GO:0006464 GO:0000166 GO:0007165 GO:0005515 GO:0005886
	LOC_Os03g62270	GO:0016020 GO:0006810 GO:0009607 GO:0009835 GO:0005773 GO:0005215 GO:0019748 GO:0009058 GO:0006519
	LOC_Os03g58960	GO:0008270 GO:0016020 GO:0003674 GO:0007275 GO:0004872
	LOC_Os03g59860	GO:0019538 GO:0009987
	LOC_Os03g63620	GO:0005840 GO:0016021 GO:0005622 GO:0003735 GO:0008150 GO:0034645 GO:0006412
	LOC_Os03g63480	GO:0009579 GO:0009536 GO:0005515
	LOC_Os03g61540	GO:0016787 GO:0006629
	LOC_Os03g60480	GO:0019725 GO:0006810 GO:0006950 GO:0030001 GO:0005488 GO:0046872
	LOC_Os03g61620	GO:0005739
	LOC_Os03g60710	GO:0005737 GO:0006468 GO:0044260 GO:0005634 GO:0004674 GO:0004713 GO:0005524
	LOC_Os03g59460	GO:0043565 GO:0003700 GO:0005634 GO:0006355 GO:0034645 GO:0046983
	LOC_Os03g63250	GO:0015031 GO:0007030 GO:0016020
	LOC_Os03g60939	GO:0009058 GO:0016301 GO:0005783 GO:0006464
	LOC_Os03g63310	GO:0009719 GO:0009628 GO:0004497 GO:0019825 GO:0005783 GO:0020037 GO:0019748 GO:0009058 GO:0005739 GO:0003824 GO:0006950 GO:0005509 GO:0006519 GO:0009055
	LOC_Os03g60930	GO:0009628 GO:0006950 GO:0003723
	LOC_Os03g58890	GO:0005794 GO:0016706 GO:0005634 GO:0006464 GO:0043170 GO:0019538 GO:0005506 GO:0006519 GO:0016491
	LOC_Os03g57760	GO:0005215 GO:0016021 GO:0016020 GO:0016192
	LOC_Os03g61120	GO:0009536 GO:0009607 GO:0009605 GO:0009058 GO:0003824 GO:0006950 GO:0006519
	LOC_Os03g63410	GO:0005622 GO:0034645 GO:0005634 GO:0003924 GO:0005739 GO:0000166 GO:0016043 GO:0005515 GO:0003746 GO:0006414 GO:0005525
	LOC_Os03g60430	GO:0009628 GO:0000003 GO:0005730 GO:0003700 GO:0030154 GO:0006355 GO:0006950 GO:0006350 GO:0034645 GO:0009653 GO:0007275
	LOC_Os03g64050	GO:0016787
	LOC_Os03g58020	GO:0009719 GO:0016740 GO:0008080 GO:0008152
	LOC_Os03g61829	GO:0016787
	LOC_Os03g60380	GO:0050662 GO:0006629 GO:0019748 GO:0044237 GO:0003824 GO:0009058 GO:0005488 GO:0006519 GO:0005783
	LOC_Os03g60020	GO:0019538 GO:0006508 GO:0008234 GO:0043170
	LOC_Os03g58170	GO:0009719
	LOC_Os03g58330	GO:0003700 GO:0005634 GO:0045449 GO:0034645 GO:0030528
	LOC_Os03g57690	GO:0006468 GO:0050660 GO:0044260 GO:0051536 GO:0046872 GO:0004672 GO:0005506 GO:0009055 GO:0005524 GO:0016491
	LOC_Os03g64170	GO:0016740 GO:0005576 GO:0006629 GO:0016788 GO:0000003
	LOC_Os03g57910	GO:0016020 GO:0015018
	LOC_Os03g62020	GO:0005886
	LOC_Os03g63910	GO:0009579 GO:0009536
	LOC_Os03g63650	GO:0003682 GO:0005515
	LOC_Os03g60530	GO:0007264 GO:0034645 GO:0008134 GO:0003924 GO:0006913 GO:0000166 GO:0006355 GO:0023046 GO:0023052 GO:0007165 GO:0023060 GO:0005622 GO:0006886 GO:0005524 GO:0005525
	LOC_Os03g64280	GO:0009719 GO:0005737 GO:0006629 GO:0019748 GO:0016740 GO:0009058 GO:0007165 GO:0008219 GO:0006519 GO:0016491
	LOC_Os03g59220	GO:0003824 GO:0008121 GO:0006122 GO:0005739 GO:0005215
	LOC_Os03g64300	GO:0000166 GO:0007165 GO:0005886
	LOC_Os03g60110	GO:0006139 GO:0003723
	LOC_Os03g62790	GO:0005515
	LOC_Os03g60500	GO:0019538 GO:0006508 GO:0004190 GO:0043170
	LOC_Os03g63870	GO:0006259 GO:0009058
	LOC_Os03g60509	GO:0045430 GO:0019748 GO:0009813 GO:0003824 GO:0009058 GO:0044281 GO:0044283 GO:0006519
	LOC_Os03g59640	GO:0015995 GO:0016851 GO:0009987 GO:0017111 GO:0000166 GO:0003824 GO:0009058 GO:0009536 GO:0005524 GO:0015979 GO:0019748
	LOC_Os03g62150	GO:0019538 GO:0009987
	LOC_Os03g62090	GO:0005794 GO:0005975 GO:0005783 GO:0009987 GO:0016740 GO:0016043 GO:0009058 GO:0005886 GO:0007275
	LOC_Os03g59450	GO:0005215 GO:0016020
	LOC_Os03g59120	GO:0016491 GO:0051537 GO:0055114 GO:0009055
	LOC_Os03g58920	GO:0016020 GO:0016740 GO:0005529 GO:0008378 GO:0006486
	LOC_Os03g59350	GO:0016758 GO:0016740 GO:0008152
	LOC_Os03g59290	GO:0008168 GO:0016740 GO:0006694 GO:0008152 GO:0005783
	LOC_Os03g63010	GO:0009628
	LOC_Os03g58190	GO:0003674
	LOC_Os03g60750	GO:0008168 GO:0016740 GO:0044260 GO:0031167 GO:0044281
	LOC_Os03g60200	GO:0003674 GO:0005739
	LOC_Os03g63670	GO:0003700 GO:0005634 GO:0045449 GO:0034645
	LOC_Os03g58600	GO:0003676
	LOC_Os03g63770	GO:0003950 GO:0005634
	LOC_Os03g62379	GO:0003700
	LOC_Os03g57730	GO:0016020 GO:0005507 GO:0005488 GO:0009055
	LOC_Os03g59730	GO:0003700 GO:0006355 GO:0007275 GO:0034645 GO:0003677
	LOC_Os03g61970	GO:0009719 GO:0009628 GO:0005856 GO:0005739 GO:0005198
	LOC_Os03g60976	GO:0003824
	LOC_Os03g60870	GO:0007264 GO:0034645 GO:0008134 GO:0003924 GO:0006913 GO:0000166 GO:0006355 GO:0023046 GO:0023052 GO:0007165 GO:0023060 GO:0005622 GO:0006886 GO:0005524 GO:0005525
	LOC_Os03g62500	GO:0009719 GO:0009607 GO:0004871 GO:0005634 GO:0016301 GO:0005739 GO:0006950 GO:0007165 GO:0008152
	LOC_Os03g62170	GO:0005739
	LOC_Os03g58990	GO:0009628 GO:0005618 GO:0030145 GO:0048046 GO:0006950 GO:0045735
	LOC_Os03g59850	GO:0045449 GO:0034645 GO:0003677
	LOC_Os03g61470	GO:0005886
	LOC_Os03g61570	GO:0003700
	LOC_Os03g63510	GO:0003674 GO:0005739
	LOC_Os03g61670	GO:0005618 GO:0006950 GO:0005488 GO:0005739 GO:0005783
	LOC_Os03g60279	GO:0019748 GO:0003824 GO:0009058 GO:0005488 GO:0008152 GO:0006519
	LOC_Os03g58100	GO:0003674 GO:0005739
	LOC_Os03g62070	GO:0019538 GO:0016787 GO:0009987 GO:0005783
	LOC_Os03g63220	GO:0005515
	LOC_Os03g60370	GO:0016787 GO:0003993
	LOC_Os03g57950	GO:0004437 GO:0016787
	LOC_Os03g63950	GO:0005488 GO:0044238 GO:0005198 GO:0006412 GO:0005840
	LOC_Os03g61790	GO:0003824
	LOC_Os03g61010	GO:0005737 GO:0005618 GO:0005634 GO:0016301 GO:0006464 GO:0000166 GO:0005886
	LOC_Os03g63290	GO:0043565 GO:0034645 GO:0003700 GO:0005622 GO:0006355 GO:0005488 GO:0008152 GO:0016491
	LOC_Os03g61019	GO:0006810 GO:0005215 GO:0016020 GO:0005739 GO:0016043 GO:0005515
	LOC_Os03g60890	GO:0005515
	LOC_Os03g63420	GO:0045454 GO:0015035 GO:0005739 GO:0009055
	LOC_Os03g59570	GO:0004811 GO:0006139 GO:0008033 GO:0044260 GO:0016740 GO:0000166 GO:0009058 GO:0005524
	LOC_Os03g60150	GO:0009719 GO:0006468 GO:0044260 GO:0005634 GO:0006464 GO:0000166 GO:0004674 GO:0005739 GO:0004713 GO:0004871 GO:0005886 GO:0005524 GO:0007165
	LOC_Os03g62110	GO:0006139 GO:0016740
	LOC_Os03g59370	GO:0044260 GO:0006464
	LOC_Os03g59070	GO:0016787 GO:0016020 GO:0003824
	LOC_Os03g57880	GO:0005737 GO:0016787 GO:0005975 GO:0043169 GO:0005634 GO:0005886 GO:0004553
	LOC_Os03g59310	GO:0009628 GO:0005840 GO:0005829 GO:0003735 GO:0006950 GO:0003723 GO:0034645 GO:0006412 GO:0015935
	LOC_Os03g59700	GO:0009579 GO:0005794 GO:0009536 GO:0005783 GO:0006139 GO:0019538 GO:0003824 GO:0003755
	LOC_Os03g62720	GO:0004518 GO:0006139 GO:0003723
	LOC_Os03g61330	GO:0003824 GO:0005739 GO:0008152
	LOC_Os03g58250	GO:0043565 GO:0003700 GO:0005634 GO:0006355 GO:0006350 GO:0034645 GO:0046983
	LOC_Os03g60650	GO:0016787 GO:0003824
	LOC_Os03g60120	GO:0009719 GO:0016020 GO:0005730 GO:0003700 GO:0005635 GO:0006355 GO:0006350 GO:0007165 GO:0034645
	LOC_Os03g59380	GO:0010876 GO:0008289 GO:0006869
	LOC_Os03g62230	GO:0003700 GO:0005634 GO:0006350
	LOC_Os03g60550	GO:0009719 GO:0005634 GO:0003824 GO:0007165 GO:0008152 GO:0005488
	LOC_Os03g60080	GO:0045449 GO:0007275 GO:0034645 GO:0003677
	LOC_Os03g59770	GO:0009628 GO:0006950 GO:0005509 GO:0005488
	LOC_Os03g62600	GO:0000166
	LOC_Os03g57670	GO:0009791 GO:0005634 GO:0009653 GO:0003674
	LOC_Os03g59670	GO:0003700 GO:0005634 GO:0045449 GO:0034645 GO:0030528
	LOC_Os03g58420	GO:0043565 GO:0009607 GO:0003700 GO:0005634 GO:0006950 GO:0045449 GO:0034645
	LOC_Os03g58130	GO:0045454
	LOC_Os03g58810	GO:0016787 GO:0008026 GO:0004386 GO:0003723 GO:0003676 GO:0000166 GO:0005524
	LOC_Os03g59950	GO:0032501 GO:0023052 GO:0048544
	LOC_Os03g62420	GO:0005739
	LOC_Os03g59790	GO:0009628 GO:0006950 GO:0005509 GO:0005488
	LOC_Os03g63490	GO:0015940 GO:0004592 GO:0044281 GO:0044283
	LOC_Os03g60880	GO:0005215 GO:0016020 GO:0006810
	LOC_Os03g62870	GO:0016740 GO:0006350
	LOC_Os03g60720	GO:0009664 GO:0016049 GO:0005618 GO:0016043 GO:0071554 GO:0071555 GO:0005576 GO:0003674 GO:0008150 GO:0071669
	LOC_Os03g58720	GO:0009628 GO:0009536 GO:0000166 GO:0006950 GO:0003723 GO:0003676
	LOC_Os03g60900	GO:0019538 GO:0006508 GO:0043170 GO:0004252
	LOC_Os03g58040	GO:0016639 GO:0006520 GO:0005739 GO:0034641 GO:0005488 GO:0044281 GO:0055114 GO:0016491
	LOC_Os03g57854	GO:0005515
	LOC_Os03g60580	GO:0003779 GO:0005622
	LOC_Os03g61440	GO:0005886
	LOC_Os03g61110	GO:0006139 GO:0005634 GO:0003723
	LOC_Os03g63390	GO:0016020 GO:0005507 GO:0005488 GO:0009055
	LOC_Os03g61290	GO:0019725 GO:0005215 GO:0006810 GO:0005739
	LOC_Os03g61930	GO:0016787 GO:0006139 GO:0019538 GO:0005634 GO:0008289 GO:0009056
	LOC_Os03g58030	GO:0009719 GO:0016740 GO:0008080 GO:0008152
	LOC_Os03g60340	GO:0009628 GO:0006950
	LOC_Os03g64260	GO:0009719 GO:0016020 GO:0005730 GO:0003700 GO:0005635 GO:0006355 GO:0006350 GO:0007165 GO:0034645
	LOC_Os03g57680	GO:0006468 GO:0050660 GO:0044260 GO:0051536 GO:0046872 GO:0004672 GO:0005506 GO:0009055 GO:0005524 GO:0016491
	LOC_Os03g57920	GO:0008270
	LOC_Os03g59030	GO:0005975 GO:0019748 GO:0009058 GO:0016740 GO:0016758 GO:0006519 GO:0030259
	LOC_Os03g57510	GO:0009719 GO:0005737 GO:0006468 GO:0005509 GO:0044260 GO:0016787 GO:0005634 GO:0007165 GO:0006464 GO:0004674 GO:0004713 GO:0005886 GO:0005524 GO:0005488
	LOC_Os03g63900	GO:0009719 GO:0005737 GO:0006629 GO:0009605 GO:0019748 GO:0009058 GO:0006950 GO:0016740 GO:0007165 GO:0008219 GO:0006519 GO:0016491
	LOC_Os03g61740	GO:0009719 GO:0005829 GO:0003824 GO:0007165 GO:0008152 GO:0009908
	LOC_Os03g61060	GO:0005618 GO:0016301 GO:0006464 GO:0000166 GO:0007165 GO:0005515 GO:0005886
	LOC_Os03g63260	GO:0003674
	LOC_Os03g59620	GO:0006629 GO:0008152 GO:0005525
	LOC_Os03g59580	GO:0016787
	LOC_Os03g59100	GO:0016491 GO:0051537 GO:0055114 GO:0009055
	LOC_Os03g59390	GO:0009719 GO:0005737 GO:0006468 GO:0005509 GO:0044260 GO:0016787 GO:0005634 GO:0007165 GO:0006464 GO:0004674 GO:0004713 GO:0005886 GO:0005524 GO:0005488
	LOC_Os03g59530	GO:0006470 GO:0008287 GO:0004722 GO:0044260 GO:0016787
	LOC_Os03g59440	GO:0006950 GO:0006519 GO:0009058 GO:0019748
	LOC_Os03g58910	GO:0005524
	LOC_Os03g62740	GO:0005618 GO:0016787 GO:0016740 GO:0005576 GO:0000003
	LOC_Os03g63590	GO:0005654 GO:0016787 GO:0006139
	LOC_Os03g61360	GO:0016787
	LOC_Os03g63600	GO:0016021 GO:0008150
	LOC_Os03g62340	GO:0016301 GO:0009607 GO:0016020 GO:0006464 GO:0000166 GO:0006950
	LOC_Os03g60600	GO:0008270 GO:0003676
	LOC_Os03g63760	GO:0009719 GO:0009628 GO:0005975 GO:0016762 GO:0009605 GO:0016787 GO:0005618 GO:0044260 GO:0016740 GO:0005737 GO:0048046 GO:0006950 GO:0007165 GO:0006073 GO:0004553
	LOC_Os03g60560	GO:0003700 GO:0006350 GO:0008270 GO:0005622
	LOC_Os03g62260	GO:0003824
	LOC_Os03g59740	GO:0007264 GO:0030234 GO:0000166 GO:0023060 GO:0023046 GO:0023052 GO:0005515 GO:0005622 GO:0006886 GO:0005525
	LOC_Os03g64030	GO:0016787
	LOC_Os03g63020	GO:0009719 GO:0009607 GO:0005634 GO:0016301 GO:0006464 GO:0000166 GO:0006950 GO:0005739 GO:0007165 GO:0004871
	LOC_Os03g61960	GO:0003674
	LOC_Os03g62510	GO:0003824 GO:0009058 GO:0009987 GO:0006629 GO:0019748
	LOC_Os03g60780	GO:0005488
	LOC_Os03g61280	GO:0016787
	LOC_Os03g58980	GO:0009628 GO:0005618 GO:0030145 GO:0048046 GO:0006950 GO:0045735
	LOC_Os03g59840	GO:0016020 GO:0009536 GO:0005739
	LOC_Os03g60460	GO:0016787 GO:0019370 GO:0019538 GO:0009987 GO:0043170 GO:0008270 GO:0044283 GO:0006508 GO:0044281 GO:0008237 GO:0005488
	LOC_Os03g63500	GO:0016787 GO:0005524
	LOC_Os03g60300	GO:0009628 GO:0019538 GO:0043170 GO:0006950 GO:0004190 GO:0006508
	LOC_Os03g63110	GO:0016021 GO:0006886 GO:0005783
	LOC_Os03g60260	GO:0005215 GO:0016020 GO:0006810 GO:0009607
	LOC_Os03g63710	GO:0032312 GO:0005634 GO:0016020 GO:0023060 GO:0023051 GO:0023046 GO:0008060 GO:0008270 GO:0003677 GO:0023052 GO:0030234
	LOC_Os03g63330	GO:0008652 GO:0016301 GO:0009058 GO:0044281 GO:0044283 GO:0006519 GO:0016597 GO:0004072
	LOC_Os03g61890	GO:0016020 GO:0009536 GO:0005739 GO:0000166
	LOC_Os03g57960	GO:0045735
	LOC_Os03g62400	GO:0003674
	LOC_Os03g61780	GO:0005618 GO:0016787 GO:0005886
	LOC_Os03g59430	GO:0016787
	LOC_Os03g61800	GO:0005618 GO:0016787 GO:0016020 GO:0005975
	LOC_Os03g63430	GO:0019538 GO:0005634 GO:0009987 GO:0009056
	LOC_Os03g59540	GO:0008270 GO:0005515
	LOC_Os03g63560	GO:0003674 GO:0005739
	LOC_Os03g64219	GO:0016787
	LOC_Os03g64210	GO:0044267 GO:0044260 GO:0009605 GO:0009628 GO:0005739 GO:0006950 GO:0005515 GO:0005524
	LOC_Os03g60000	GO:0016020 GO:0009536 GO:0005739
	LOC_Os03g59146	GO:0003674
	LOC_Os03g59060	GO:0005737 GO:0016787 GO:0005730
	LOC_Os03g57560	GO:0003676
	LOC_Os03g59170	GO:0045454
	LOC_Os03g61730	GO:0019538 GO:0009987
	LOC_Os03g59710	GO:0003723 GO:0003676 GO:0000166
	LOC_Os03g59240	GO:0003674
	LOC_Os03g60130	GO:0034645 GO:0003700 GO:0003702 GO:0003711 GO:0006354 GO:0006357 GO:0008270 GO:0005515 GO:0003677 GO:0003746 GO:0005634
	LOC_Os03g63720	GO:0006139 GO:0044260 GO:0004518 GO:0000175 GO:0003723 GO:0006396
	LOC_Os03g63890	GO:0003700 GO:0006350 GO:0003677
	LOC_Os03g57740	GO:0016020 GO:0005507 GO:0005488 GO:0009055
	LOC_Os03g62630	GO:0005198 GO:0006412 GO:0016043 GO:0005840
	LOC_Os03g59360	GO:0003677
	LOC_Os03g57660	GO:0019538 GO:0009987 GO:0005739 GO:0043170 GO:0006508 GO:0008233
	LOC_Os03g59660	GO:0005737 GO:0008565 GO:0016192 GO:0006886 GO:0016020 GO:0016043 GO:0030117 GO:0005515 GO:0030131 GO:0030130
	LOC_Os03g57980	GO:0016020 GO:0006810 GO:0008289
	LOC_Os03g58120	GO:0016740
	LOC_Os03g58380	GO:0016491 GO:0009055
	LOC_Os03g58820	GO:0003824
	LOC_Os03g58530	GO:0006350 GO:0008270 GO:0005515 GO:0003677
	LOC_Os03g62410	GO:0016787 GO:0006950 GO:0009628 GO:0005886
	LOC_Os03g58940	GO:0016020 GO:0010876 GO:0008289 GO:0006869
	LOC_Os03g61210	GO:0003674
	LOC_Os03g63090	GO:0030041 GO:0005856
	LOC_Os03g61600	GO:0003824
	LOC_Os03g63150	GO:0034645 GO:0003700 GO:0005634 GO:0006915 GO:0005739 GO:0006952 GO:0006355 GO:0005515 GO:0005886 GO:0005524
	LOC_Os03g62860	GO:0005737 GO:0016787 GO:0005634 GO:0005886
	LOC_Os03g58540	GO:0005622 GO:0005525
	LOC_Os03g59480	GO:0019538 GO:0006508 GO:0004197 GO:0043170
	LOC_Os03g60630	GO:0003700 GO:0005634 GO:0009791 GO:0045449 GO:0008270 GO:0034645 GO:0003677
	LOC_Os03g60180	GO:0005622 GO:0005525
	LOC_Os03g58620	GO:0003700 GO:0043565 GO:0006355 GO:0034645 GO:0005622
	LOC_Os03g62700	GO:0016020 GO:0016301 GO:0007165 GO:0006464 GO:0000166
	LOC_Os03g62250	GO:0005515
	LOC_Os03g58750	GO:0006468 GO:0044260 GO:0006464 GO:0000166 GO:0004674 GO:0004713 GO:0005515 GO:0005524 GO:0007165
	LOC_Os03g60910	GO:0016740 GO:0005488
	LOC_Os03g63074	GO:0005618 GO:0016787
	LOC_Os03g61990	GO:0009579 GO:0009628 GO:0006950 GO:0009536 GO:0003723
	LOC_Os03g58050	GO:0005840 GO:0005829 GO:0003735 GO:0003723 GO:0034645 GO:0006412
	LOC_Os03g60850	GO:0009719 GO:0006857 GO:0016020 GO:0009607 GO:0009605 GO:0005773 GO:0005215 GO:0006810 GO:0006950 GO:0005488
	LOC_Os03g57840	GO:0016787 GO:0004222 GO:0019538 GO:0005634 GO:0016020 GO:0043170 GO:0006350 GO:0003677 GO:0006508
	LOC_Os03g61100	GO:0005215 GO:0016020
	LOC_Os03g63380	GO:0016740
	LOC_Os03g64070	GO:0003824 GO:0008152
	LOC_Os03g60820	GO:0022891 GO:0009607 GO:0005215 GO:0016021 GO:0016020 GO:0055085 GO:0005634
	LOC_Os03g60350	GO:0009628 GO:0006950
	LOC_Os03g58430	GO:0015935 GO:0005829 GO:0003735 GO:0034645 GO:0006412 GO:0005840
	LOC_Os03g64250	GO:0008168 GO:0032259 GO:0044281 GO:0003676
	LOC_Os03g62830	GO:0005737 GO:0005634 GO:0003723
	LOC_Os03g63200	GO:0006952 GO:0006915 GO:0005515 GO:0005524 GO:0005886
	LOC_Os03g64150	GO:0016020 GO:0006855 GO:0006810 GO:0009607 GO:0009835 GO:0005773 GO:0019748 GO:0015297 GO:0015238 GO:0009058 GO:0006519
	LOC_Os03g59020	GO:0005737 GO:0006457 GO:0051082 GO:0005524 GO:0044260
	LOC_Os03g63930	GO:0006633 GO:0006629 GO:0005215 GO:0009987 GO:0009058 GO:0048037 GO:0031177 GO:0044283 GO:0000036 GO:0044281
	LOC_Os03g63270	GO:0009579 GO:0009536
	LOC_Os03g58260	GO:0009536 GO:0034641 GO:0006568 GO:0003824 GO:0009058 GO:0044281 GO:0006519 GO:0004834
	LOC_Os03g59610	GO:0009719 GO:0005829 GO:0005739 GO:0007165 GO:0008152 GO:0005488 GO:0009908 GO:0016491
	LOC_Os03g62180	GO:0016787 GO:0009987 GO:0008152 GO:0016301 GO:0030246 GO:0004872 GO:0005515 GO:0005886
	LOC_Os03g58300	GO:0009536 GO:0034641 GO:0006568 GO:0003824 GO:0009058 GO:0044281 GO:0006519 GO:0004834
	LOC_Os03g59590	GO:0005622 GO:0023046 GO:0023052 GO:0005509 GO:0023060 GO:0015031 GO:0007264 GO:0005525
	LOC_Os03g63370	GO:0005215 GO:0006810 GO:0005488
	LOC_Os03g64320	GO:0006950
	LOC_Os03g57780	GO:0006468 GO:0009607 GO:0044260 GO:0006464 GO:0000166 GO:0004674 GO:0006950 GO:0005739 GO:0004713 GO:0005515 GO:0005886 GO:0005524 GO:0007165
	LOC_Os03g62670	GO:0016740
	LOC_Os03g59110	GO:0051537 GO:0009987 GO:0019748 GO:0009058 GO:0009055 GO:0055114 GO:0016491
	LOC_Os03g59050	GO:0005737 GO:0016787 GO:0008026 GO:0005618 GO:0005634 GO:0000166 GO:0003676 GO:0004386 GO:0005524
	LOC_Os03g58900	GO:0016020 GO:0016740 GO:0005529 GO:0008378 GO:0006486
	LOC_Os03g58670	GO:0010876 GO:0006869
	LOC_Os03g62750	GO:0009579 GO:0016020 GO:0009536 GO:0005215 GO:0006810 GO:0016043 GO:0007165 GO:0005515
	LOC_Os03g62690	GO:0003674
	LOC_Os03g59680	GO:0005515
	LOC_Os03g63580	GO:0016788
	LOC_Os03g61310	GO:0030246 GO:0016301 GO:0004872 GO:0005886
	LOC_Os03g63750	GO:0043565 GO:0009628 GO:0003700 GO:0005634 GO:0006355 GO:0006950 GO:0006350 GO:0034645
	LOC_Os03g60570	GO:0003700 GO:0006350 GO:0008270 GO:0005622
	LOC_Os03g63730	GO:0003723 GO:0003676 GO:0000166
	LOC_Os03g61950	GO:0016787 GO:0006139 GO:0019538 GO:0005634 GO:0008289 GO:0009056
	LOC_Os03g58010	GO:0009719 GO:0016740 GO:0008080 GO:0008152
	LOC_Os03g60810	GO:0009719 GO:0006468 GO:0044260 GO:0009987 GO:0005739 GO:0004674 GO:0005529 GO:0004872 GO:0005515 GO:0005886 GO:0005524 GO:0004713
	LOC_Os03g58400	GO:0006306 GO:0044260 GO:0016740 GO:0044281 GO:0003677 GO:0006259
	LOC_Os03g58150	GO:0005488
	LOC_Os03g60790	GO:0009579 GO:0009536 GO:0006457 GO:0044260 GO:0019538 GO:0031072 GO:0009987 GO:0051082 GO:0005739
	LOC_Os03g59870	GO:0009628 GO:0006950 GO:0005509 GO:0005488
	LOC_Os03g61220	GO:0005618 GO:0016787 GO:0003676 GO:0000166
	LOC_Os03g58080	GO:0005215 GO:0016020 GO:0006810 GO:0009536
	LOC_Os03g63530	GO:0003700 GO:0043565 GO:0006350 GO:0005622
	LOC_Os03g62590	GO:0003824 GO:0005783
	LOC_Os03g60700	GO:0009058 GO:0016740 GO:0006464 GO:0005783
	LOC_Os03g60250	GO:0016020
	LOC_Os03g58570	GO:0005783 GO:0000166
	LOC_Os03g59470	GO:0016787 GO:0004721
	LOC_Os03g64290	GO:0005856 GO:0005737 GO:0016459 GO:0005515 GO:0003774 GO:0005524
	LOC_Os03g63240	GO:0006915 GO:0005739 GO:0006952 GO:0005515 GO:0005886 GO:0005524
	LOC_Os03g64110	GO:0000166
	LOC_Os03g58700	GO:0016020 GO:0006810 GO:0005768 GO:0016043
	LOC_Os03g58160	GO:0043565 GO:0009628 GO:0003700 GO:0005634 GO:0006355 GO:0006950 GO:0006350 GO:0034645
	LOC_Os03g57970	GO:0016020 GO:0010876 GO:0008289 GO:0006869
	LOC_Os03g57870	GO:0016787 GO:0016855 GO:0034645 GO:0017111 GO:0005622 GO:0006260 GO:0008152 GO:0003677 GO:0000166
	LOC_Os03g63970	GO:0009719 GO:0005737 GO:0006629 GO:0009605 GO:0019748 GO:0009058 GO:0009791 GO:0006950 GO:0016740 GO:0007165 GO:0005506 GO:0006519 GO:0008219 GO:0016491
	LOC_Os03g58880	GO:0005794 GO:0016706 GO:0005634 GO:0006464 GO:0043170 GO:0019538 GO:0005506 GO:0006519 GO:0016491
	LOC_Os03g61130	GO:0016787
	LOC_Os03g58790	GO:0009719 GO:0016787 GO:0009536 GO:0005783 GO:0017111 GO:0005739 GO:0000166 GO:0005886 GO:0005524
	LOC_Os03g63400	GO:0003700
	LOC_Os03g61810	GO:0016787 GO:0005488
	LOC_Os03g60400	GO:0015935 GO:0005829 GO:0003735 GO:0034645 GO:0006412 GO:0005840
qRKC3.02	LOC_Os03g04770	GO:0016787
qSNK3.03	LOC_Os03g07830	GO:0009719 GO:0009628 GO:0005730 GO:0003700 GO:0005737 GO:0006355 GO:0006950 GO:0006350 GO:0007165 GO:0034645 GO:0007275
	LOC_Os03g07840	GO:0004019 GO:0006164 GO:0044281 GO:0005525
	LOC_Os03g07890	GO:0006810 GO:0005215 GO:0016020 GO:0005739 GO:0005743 GO:0009536 GO:0016043 GO:0005488
	LOC_Os03g07910	GO:0016810 GO:0006807
	LOC_Os03g07880	GO:0003700 GO:0005634 GO:0005654 GO:0006355 GO:0006350 GO:0034645 GO:0007275
	LOC_Os03g07850	GO:0005737 GO:0006139 GO:0008033 GO:0044260 GO:0004808 GO:0016740
