# Supplementary material for: Integration of QTL Mapping and Whole Genome Sequencing Identifies Candidate Genes for Alkalinity Tolerance in Rice (Oryza sativa)
Source: Int J Mol Sci. 2022 Oct 4;23(19):11791. doi: 10.3390/ijms231911791 (PMC9569586; doi:10.3390/ijms231911791)
Supplement: Supplementary file 1 [file ijms-23-11791-s001.zip › Table S6.xlsx]

## Sheet: Sheet1
Table S6. List of significant gene ontology terms for all traits
GO term	Ontology	Description	Number in input list	Number in BG/Ref	p-value	FDR
GO:0009628	P	response to abiotic stimulus	16	135	5.9e-14	1.3e-11
GO:0006950	P	response to stress	27	611	8.6e-13	8.6e-11
GO:0019748	P	secondary metabolic process	8	136	1.8e-05	0.0011
GO:0006869	P	lipid transport	6	76	4.4e-05	0.0022
GO:0009719	P	response to endogenous stimulus	8	169	7.8e-05	0.0033
GO:0007275	P	multicellular organismal development	9	233	0.00012	0.0046
GO:0009791	P	post-embryonic development	6	97	0.00016	0.0049
GO:0009607	P	response to biotic stimulus	5	61	0.00017	0.0049
GO:0032501	P	multicellular organismal process	9	248	0.0002	0.0053
GO:0009058	P	biosynthetic process	39	2873	0.00047	0.012
GO:0010467	P	gene expression	29	1995	0.001	0.023
GO:0016043	P	cellular component organization	12	554	0.0017	0.036
GO:0005488	F	binding	109	9475	2.2e-07	1.7e-05
GO:0003824	F	catalytic activity	96	7902	2.2e-07	1.7e-05
GO:0003700	F	transcription factor activity	14	469	2.8e-05	0.0015
GO:0005198	F	structural molecule activity	11	367	0.0002	0.0079
GO:0016491	F	oxidoreductase activity	23	1387	0.00065	0.017
GO:0046914	F	transition metal ion binding	32	2220	0.00062	0.017
GO:0020037	F	heme binding	11	472	0.0015	0.023
GO:0046906	F	tetrapyrrole binding	11	476	0.0016	0.023
GO:0008289	F	lipid binding	7	206	0.0015	0.023
GO:0046872	F	metal ion binding	36	2709	0.0012	0.023
GO:0030528	F	transcription regulator activity	15	759	0.0011	0.023
GO:0043169	F	cation binding	37	2899	0.002	0.025
GO:0043167	F	ion binding	37	2900	0.0021	0.025
GO:0005506	F	iron ion binding	12	616	0.0039	0.045
GO:0009579	C	thylakoid	12	72	2.4e-12	2.7e-10
GO:0005783	C	endoplasmic reticulum	9	133	1.8e-06	7.3e-05
GO:0005618	C	cell wall	8	99	2e-06	7.3e-05
GO:0030312	C	external encapsulating structure	8	105	3e-06	8.2e-05
GO:0005886	C	plasma membrane	9	293	0.00063	0.014
GO:0009628	P	response to abiotic stimulus	8	135	9e-12	3.3e-10
GO:0050896	P	response to stimulus	12	917	7.1e-10	1.3e-08
GO:0006950	P	response to stress	10	611	3.3e-09	4.1e-08
GO:0004497	F	monooxygenase activity	6	326	3.7e-06	0.00021
GO:0020037	F	heme binding	6	472	2.9e-05	0.00059
GO:0046906	F	tetrapyrrole binding	6	476	3e-05	0.00059
GO:0005506	F	iron ion binding	6	616	0.00012	0.0018
GO:0009055	F	electron carrier activity	6	667	0.00019	0.0022
GO:0016491	F	oxidoreductase activity	7	1387	0.0017	0.016
GO:0005488	F	binding	20	9475	0.0039	0.033
GO:0046914	F	transition metal ion binding	8	2220	0.0061	0.045
GO:0005783	C	endoplasmic reticulum	6	133	2.2e-08	9.1e-07
GO:0050896	P	response to stimulus	25	917	5e-13	1.4e-10
GO:0009607	P	response to biotic stimulus	9	61	2.8e-11	4.1e-09
GO:0019748	P	secondary metabolic process	11	136	6.6e-11	6.3e-09
GO:0009987	P	cellular process	64	7423	1.2e-09	8.9e-08
GO:0006950	P	response to stress	17	611	3.1e-09	1.8e-07
GO:0009628	P	response to abiotic stimulus	9	135	1.9e-08	9e-07
GO:0008152	P	metabolic process	64	8041	4.2e-08	1.7e-06
GO:0044238	P	primary metabolic process	55	6478	1.3e-07	4.6e-06
GO:0006519	P	cellular amino acid and derivative metabolic process	11	376	1.4e-06	4.6e-05
GO:0009605	P	response to external stimulus	5	40	1.8e-06	5.2e-05
GO:0032501	P	multicellular organismal process	9	248	2.5e-06	6.6e-05
GO:0007165	P	signal transduction	11	405	2.9e-06	6.9e-05
GO:0044237	P	cellular metabolic process	48	5837	4.5e-06	9.9e-05
GO:0009058	P	biosynthetic process	30	2873	8.2e-06	0.00017
GO:0007275	P	multicellular organismal development	8	233	1.4e-05	0.00027
GO:0065007	P	biological regulation	23	1936	1.7e-05	0.00031
GO:0032502	P	developmental process	8	258	2.8e-05	0.00048
GO:0050789	P	regulation of biological process	21	1814	6.2e-05	0.00099
GO:0009791	P	post-embryonic development	5	97	0.0001	0.0015
GO:0016043	P	cellular component organization	10	554	0.00024	0.0032
GO:0050794	P	regulation of cellular process	19	1699	0.00023	0.0032
GO:0009719	P	response to endogenous stimulus	5	169	0.0012	0.015
GO:0000003	P	reproduction	5	202	0.0025	0.031
GO:0003700	F	transcription factor activity	11	469	1.1e-05	0.0017
GO:0005488	F	binding	64	9475	2.9e-05	0.0022
GO:0030528	F	transcription regulator activity	13	759	4.5e-05	0.0023
GO:0003824	F	catalytic activity	54	7902	0.0002	0.0064
GO:0005515	F	protein binding	21	1982	0.00021	0.0064
GO:0030312	C	external encapsulating structure	8	105	4.6e-08	2.3e-06
GO:0005618	C	cell wall	8	99	3e-08	2.3e-06
GO:0009579	C	thylakoid	7	72	6.9e-08	2.3e-06
GO:0005794	C	Golgi apparatus	6	133	4e-05	0.001
GO:0005886	C	plasma membrane	8	293	6.7e-05	0.0014
GO:0005634	C	nucleus	18	1653	0.00047	0.0078
GO:0007165	P	signal transduction	8	405	5.2e-08	3.5e-06
GO:0050789	P	regulation of biological process	11	1814	1.3e-05	0.00045
GO:0065007	P	biological regulation	11	1936	2.5e-05	0.00056
GO:0050794	P	regulation of cellular process	10	1699	4.9e-05	0.00082
GO:0006629	P	lipid metabolic process	5	516	0.00059	0.0079
GO:0009987	P	cellular process	18	7423	0.0025	0.028
GO:0044238	P	primary metabolic process	16	6478	0.0046	0.042
GO:0016310	P	phosphorylation	6	1217	0.005	0.042
GO:0005488	F	binding	23	9475	0.00018	0.013
GO:0050896	P	response to stimulus	20	917	1.5e-10	2.8e-08
GO:0009607	P	response to biotic stimulus	7	61	6e-09	5.4e-07
GO:0006950	P	response to stress	15	611	9e-09	5.4e-07
GO:0009628	P	response to abiotic stimulus	7	135	9.8e-07	4.5e-05
GO:0009719	P	response to endogenous stimulus	6	169	4.8e-05	0.0017
GO:0009058	P	biosynthetic process	22	2873	0.00068	0.02
GO:0044238	P	primary metabolic process	38	6478	0.00097	0.025
GO:0008234	F	cysteine-type peptidase activity	7	126	6.3e-07	5.1e-05
GO:0030528	F	transcription regulator activity	9	759	0.0021	0.043
GO:0003824	F	catalytic activity	43	7902	0.0018	0.043
GO:0003700	F	transcription factor activity	7	469	0.0019	0.043
GO:0005886	C	plasma membrane	9	293	1.8e-06	0.00011
GO:0009579	C	thylakoid	5	72	9.9e-06	0.00029
GO:0050896	P	response to stimulus	29	917	2.7e-18	6.2e-16
GO:0009628	P	response to abiotic stimulus	14	135	1e-15	1.2e-13
GO:0006950	P	response to stress	20	611	5.9e-13	4.5e-11
GO:0009719	P	response to endogenous stimulus	10	169	2.6e-09	1.5e-07
GO:0009058	P	biosynthetic process	33	2873	1e-08	4.7e-07
GO:0044238	P	primary metabolic process	50	6478	1.6e-07	6.2e-06
GO:0009987	P	cellular process	53	7423	6.7e-07	2.2e-05
GO:0010467	P	gene expression	24	1995	8.8e-07	2.5e-05
GO:0008152	P	metabolic process	55	8041	1.4e-06	3.6e-05
GO:0034645	P	cellular macromolecule biosynthetic process	24	2125	2.7e-06	5.7e-05
GO:0009059	P	macromolecule biosynthetic process	24	2128	2.7e-06	5.7e-05
GO:0044249	P	cellular biosynthetic process	26	2735	2e-05	0.00039
GO:0006139	P	nucleobase, nucleoside, nucleotide and nucleic acid metabolic process	24	2424	2.4e-05	0.0004
GO:0044237	P	cellular metabolic process	42	5837	2.4e-05	0.0004
GO:0006412	P	translation	10	480	2.7e-05	0.00041
GO:0006807	P	nitrogen compound metabolic process	25	2801	8.8e-05	0.0012
GO:0016043	P	cellular component organization	10	554	8.7e-05	0.0012
GO:0032502	P	developmental process	7	258	9.5e-05	0.0012
GO:0043170	P	macromolecule metabolic process	36	5122	0.00023	0.0028
GO:0006350	P	transcription	15	1336	0.00029	0.0034
GO:0006519	P	cellular amino acid and derivative metabolic process	7	376	0.00088	0.0096
GO:0044260	P	cellular macromolecule metabolic process	31	4546	0.0013	0.014
GO:0007275	P	multicellular organismal development	5	233	0.0027	0.027
GO:0032501	P	multicellular organismal process	5	248	0.0035	0.034
GO:0019538	P	protein metabolic process	21	2878	0.0046	0.043
GO:0030528	F	transcription regulator activity	14	759	2.3e-06	0.00025
GO:0003700	F	transcription factor activity	11	469	3.4e-06	0.00025
GO:0005198	F	structural molecule activity	8	367	0.00013	0.0064
GO:0003824	F	catalytic activity	49	7902	0.00018	0.0067
GO:0005488	F	binding	53	9475	0.0013	0.038
GO:0004497	F	monooxygenase activity	6	326	0.0022	0.045
GO:0005215	F	transporter activity	10	829	0.0019	0.045
GO:0009579	C	thylakoid	6	72	7.1e-07	5.8e-05
GO:0005783	C	endoplasmic reticulum	6	133	2e-05	0.00083
GO:0005840	C	ribosome	7	316	0.00032	0.0086
GO:0030529	C	ribonucleoprotein complex	7	384	0.00099	0.02
GO:0005886	C	plasma membrane	6	293	0.0013	0.021
GO:0009628	P	response to abiotic stimulus	14	135	9.3e-17	1.8e-14
GO:0050896	P	response to stimulus	25	917	3.6e-16	3.5e-14
GO:0006950	P	response to stress	19	611	2.5e-13	1.7e-11
GO:0009058	P	biosynthetic process	26	2873	1.8e-06	9.1e-05
GO:0044238	P	primary metabolic process	41	6478	6.5e-06	0.00026
GO:0008152	P	metabolic process	46	8041	1.7e-05	0.00057
GO:0009719	P	response to endogenous stimulus	6	169	3e-05	0.00075
GO:0032502	P	developmental process	7	258	3.3e-05	0.00075
GO:0009987	P	cellular process	43	7423	3.4e-05	0.00075
GO:0006412	P	translation	9	480	4.2e-05	0.00083
GO:0010467	P	gene expression	18	1995	0.00011	0.002
GO:0034645	P	cellular macromolecule biosynthetic process	18	2125	0.00025	0.0039
GO:0009059	P	macromolecule biosynthetic process	18	2128	0.00025	0.0039
GO:0006519	P	cellular amino acid and derivative metabolic process	7	376	0.00033	0.0046
GO:0016043	P	cellular component organization	8	554	0.00064	0.0085
GO:0044237	P	cellular metabolic process	33	5837	0.00096	0.012
GO:0006139	P	nucleobase, nucleoside, nucleotide and nucleic acid metabolic process	18	2424	0.0012	0.014
GO:0007275	P	multicellular organismal development	5	233	0.0013	0.014
GO:0032501	P	multicellular organismal process	5	248	0.0017	0.018
GO:0044249	P	cellular biosynthetic process	19	2735	0.0019	0.018
GO:0006807	P	nitrogen compound metabolic process	19	2801	0.0024	0.023
GO:0043170	P	macromolecule metabolic process	28	5122	0.0048	0.043
GO:0005198	F	structural molecule activity	7	367	0.00028	0.014
GO:0003824	F	catalytic activity	43	7902	0.00017	0.014
GO:0003700	F	transcription factor activity	8	469	0.00022	0.014
GO:0004497	F	monooxygenase activity	6	326	0.00094	0.018
GO:0043169	F	cation binding	20	2899	0.0015	0.018
GO:0016491	F	oxidoreductase activity	13	1387	0.00083	0.018
GO:0030528	F	transcription regulator activity	9	759	0.0012	0.018
GO:0043167	F	ion binding	20	2900	0.0015	0.018
GO:0020037	F	heme binding	7	472	0.0012	0.018
GO:0046914	F	transition metal ion binding	17	2220	0.0012	0.018
GO:0046906	F	tetrapyrrole binding	7	476	0.0013	0.018
GO:0005488	F	binding	46	9475	0.0014	0.018
GO:0046872	F	metal ion binding	19	2709	0.0017	0.018
GO:0009055	F	electron carrier activity	8	667	0.0021	0.021
GO:0003735	F	structural constituent of ribosome	5	286	0.0032	0.031
GO:0005506	F	iron ion binding	7	616	0.0053	0.048
GO:0005783	C	endoplasmic reticulum	6	133	8e-06	0.00032
GO:0009579	C	thylakoid	5	72	6.5e-06	0.00032
GO:0005840	C	ribosome	6	316	0.0008	0.022
GO:0030529	C	ribonucleoprotein complex	6	384	0.0021	0.043
GO:0050896	P	response to stimulus	25	917	2.4e-10	5.2e-08
GO:0006950	P	response to stress	20	611	9.1e-10	1e-07
GO:0009628	P	response to abiotic stimulus	10	135	1.5e-08	1.1e-06
GO:0006869	P	lipid transport	6	76	9e-06	0.00049
GO:0019748	P	secondary metabolic process	7	136	2.2e-05	0.00099
GO:0009719	P	response to endogenous stimulus	6	169	0.0006	0.022
GO:0032502	P	developmental process	7	258	0.001	0.031
GO:0003824	F	catalytic activity	75	7902	6.6e-07	9.9e-05
GO:0005488	F	binding	81	9475	1.4e-05	0.0011
GO:0008289	F	lipid binding	7	206	0.00027	0.014
GO:0020037	F	heme binding	10	472	0.00058	0.019
GO:0046906	F	tetrapyrrole binding	10	476	0.00062	0.019
GO:0004497	F	monooxygenase activity	8	326	0.00083	0.021
GO:0005506	F	iron ion binding	11	616	0.0012	0.026
GO:0003700	F	transcription factor activity	9	469	0.0021	0.04
GO:0005783	C	endoplasmic reticulum	9	133	1.7e-07	1.4e-05
GO:0009579	C	thylakoid	7	72	4.3e-07	1.7e-05
GO:0005618	C	cell wall	6	99	3.7e-05	0.001
GO:0030312	C	external encapsulating structure	6	105	5.1e-05	0.001
GO:0050896	P	response to stimulus	94	917	2.2e-40	1.2e-37
GO:0009628	P	response to abiotic stimulus	41	135	1.4e-33	4e-31
GO:0006950	P	response to stress	64	611	9.1e-28	1.7e-25
GO:0009719	P	response to endogenous stimulus	32	169	5.2e-21	7.2e-19
GO:0009607	P	response to biotic stimulus	20	61	1.6e-17	1.8e-15
GO:0009058	P	biosynthetic process	109	2873	3e-13	2.7e-11
GO:0019748	P	secondary metabolic process	21	136	1.1e-12	8.6e-11
GO:0009987	P	cellular process	205	7423	1.1e-11	7.7e-10
GO:0007165	P	signal transduction	32	405	2.8e-11	1.7e-09
GO:0032502	P	developmental process	25	258	8.6e-11	4.7e-09
GO:0006519	P	cellular amino acid and derivative metabolic process	29	376	4.1e-10	2e-08
GO:0044238	P	primary metabolic process	180	6478	4.5e-10	2e-08
GO:0032501	P	multicellular organismal process	23	248	1.1e-09	4.6e-08
GO:0007275	P	multicellular organismal development	22	233	1.8e-09	7.2e-08
GO:0008152	P	metabolic process	206	8041	1.1e-08	4.1e-07
GO:0009605	P	response to external stimulus	10	40	1.9e-08	6.4e-07
GO:0044237	P	cellular metabolic process	157	5837	1.3e-07	4.2e-06
GO:0010467	P	gene expression	70	1995	2.5e-07	7.7e-06
GO:0009791	P	post-embryonic development	11	97	4.4e-06	0.00013
GO:0050794	P	regulation of cellular process	58	1699	7e-06	0.00019
GO:0034645	P	cellular macromolecule biosynthetic process	68	2125	8.5e-06	0.00022
GO:0009059	P	macromolecule biosynthetic process	68	2128	8.9e-06	0.00022
GO:0000003	P	reproduction	15	202	1.1e-05	0.00026
GO:0050789	P	regulation of biological process	60	1814	1.2e-05	0.00027
GO:0065007	P	biological regulation	63	1936	1.2e-05	0.00027
GO:0043170	P	macromolecule metabolic process	129	5122	8.2e-05	0.0017
GO:0006350	P	transcription	45	1336	0.00011	0.0022
GO:0048856	P	anatomical structure development	12	172	0.00014	0.0028
GO:0006807	P	nitrogen compound metabolic process	78	2801	0.00018	0.0034
GO:0044249	P	cellular biosynthetic process	76	2735	0.00024	0.0042
GO:0009908	P	flower development	7	61	0.00023	0.0042
GO:0006139	P	nucleobase, nucleoside, nucleotide and nucleic acid metabolic process	69	2424	0.00025	0.0043
GO:0048608	P	reproductive structure development	9	110	0.00033	0.0054
GO:0003006	P	reproductive developmental process	9	112	0.00037	0.0058
GO:0006412	P	translation	21	480	0.00037	0.0058
GO:0033036	P	macromolecule localization	15	296	0.00061	0.0093
GO:0016043	P	cellular component organization	22	554	0.00093	0.014
GO:0044260	P	cellular macromolecule metabolic process	111	4546	0.001	0.015
GO:0019538	P	protein metabolic process	75	2878	0.0016	0.022
GO:0022414	P	reproductive process	10	184	0.003	0.041
GO:0003700	F	transcription factor activity	38	469	1.7e-13	5.9e-11
GO:0030528	F	transcription regulator activity	39	759	2.4e-08	4.1e-06
GO:0003824	F	catalytic activity	199	7902	1.1e-07	1.3e-05
GO:0005488	F	binding	225	9475	9.6e-07	8.2e-05
GO:0016787	F	hydrolase activity	81	2776	2.8e-05	0.0019
GO:0005198	F	structural molecule activity	19	367	9.2e-05	0.0053
GO:0003676	F	nucleic acid binding	79	2881	0.00026	0.013
GO:0003677	F	DNA binding	54	1859	0.0008	0.034
GO:0005783	C	endoplasmic reticulum	27	133	1.4e-18	2.2e-16
GO:0005618	C	cell wall	22	99	4.3e-16	3.5e-14
GO:0005886	C	plasma membrane	33	293	1.5e-15	6e-14
GO:0030312	C	external encapsulating structure	22	105	1.2e-15	6e-14
GO:0009579	C	thylakoid	14	72	4.7e-10	1.5e-08
GO:0005634	C	nucleus	61	1653	3.3e-07	8.9e-06
GO:0005829	C	cytosol	10	112	7.9e-05	0.0018
GO:0005840	C	ribosome	16	316	0.00041	0.0082
GO:0005794	C	Golgi apparatus	9	133	0.0012	0.021
GO:0030529	C	ribonucleoprotein complex	16	384	0.0028	0.046
GO:0009628	P	response to abiotic stimulus	14	135	1.2e-17	2.4e-15
GO:0050896	P	response to stimulus	21	917	1.9e-13	1.8e-11
GO:0006950	P	response to stress	17	611	2.9e-12	1.9e-10
GO:0032502	P	developmental process	9	258	9.5e-08	4.7e-06
GO:0009058	P	biosynthetic process	24	2873	1.5e-06	5.8e-05
GO:0007275	P	multicellular organismal development	7	233	7.2e-06	0.00024
GO:0032501	P	multicellular organismal process	7	248	1.1e-05	0.0003
GO:0016043	P	cellular component organization	9	554	4.2e-05	0.001
GO:0010467	P	gene expression	17	1995	6.2e-05	0.0014
GO:0009719	P	response to endogenous stimulus	5	169	0.00017	0.0032
GO:0008152	P	metabolic process	39	8041	0.00018	0.0032
GO:0006139	P	nucleobase, nucleoside, nucleotide and nucleic acid metabolic process	18	2424	0.00021	0.0034
GO:0044238	P	primary metabolic process	33	6478	0.00037	0.0052
GO:0006807	P	nitrogen compound metabolic process	19	2801	0.00042	0.0052
GO:0034645	P	cellular macromolecule biosynthetic process	16	2125	0.00044	0.0052
GO:0009059	P	macromolecule biosynthetic process	16	2128	0.00044	0.0052
GO:0009987	P	cellular process	36	7423	0.00043	0.0052
GO:0006412	P	translation	7	480	0.0006	0.0066
GO:0044237	P	cellular metabolic process	30	5837	0.00073	0.0076
GO:0044249	P	cellular biosynthetic process	18	2735	0.00089	0.0088
GO:0004497	F	monooxygenase activity	6	326	0.00046	0.0064
GO:0043169	F	cation binding	19	2899	0.00065	0.0064
GO:0016491	F	oxidoreductase activity	13	1387	0.00021	0.0064
GO:0030528	F	transcription regulator activity	9	759	0.00043	0.0064
GO:0043167	F	ion binding	19	2900	0.00065	0.0064
GO:0046872	F	metal ion binding	18	2709	0.0008	0.0064
GO:0005198	F	structural molecule activity	6	367	0.00084	0.0064
GO:0020037	F	heme binding	7	472	0.00054	0.0064
GO:0003824	F	catalytic activity	37	7902	0.0007	0.0064
GO:0009055	F	electron carrier activity	8	667	0.00086	0.0064
GO:0046914	F	transition metal ion binding	16	2220	0.0007	0.0064
GO:0046906	F	tetrapyrrole binding	7	476	0.00057	0.0064
GO:0003700	F	transcription factor activity	8	469	8.3e-05	0.0064
GO:0005488	F	binding	43	9475	0.00028	0.0064
GO:0005506	F	iron ion binding	7	616	0.0025	0.017
GO:0005215	F	transporter activity	8	829	0.0033	0.022
GO:0005783	C	endoplasmic reticulum	6	133	3.6e-06	0.00014
GO:0009579	C	thylakoid	5	72	3.3e-06	0.00014
GO:0009628	P	response to abiotic stimulus	14	135	2.7e-16	6e-14
GO:0050896	P	response to stimulus	25	917	2.5e-15	2.7e-13
GO:0006950	P	response to stress	18	611	1.1e-11	7.8e-10
GO:0009058	P	biosynthetic process	30	2873	5.3e-08	2.9e-06
GO:0009719	P	response to endogenous stimulus	8	169	2.8e-07	1.2e-05
GO:0010467	P	gene expression	22	1995	2.3e-06	8.5e-05
GO:0034645	P	cellular macromolecule biosynthetic process	22	2125	6.5e-06	0.00018
GO:0009059	P	macromolecule biosynthetic process	22	2128	6.6e-06	0.00018
GO:0044249	P	cellular biosynthetic process	24	2735	3.5e-05	0.00085
GO:0016043	P	cellular component organization	10	554	4e-05	0.00088
GO:0032502	P	developmental process	7	258	5.4e-05	0.00098
GO:0006139	P	nucleobase, nucleoside, nucleotide and nucleic acid metabolic process	22	2424	5e-05	0.00098
GO:0006350	P	transcription	15	1336	0.0001	0.0018
GO:0009987	P	cellular process	44	7423	0.00013	0.0021
GO:0044238	P	primary metabolic process	40	6478	0.00015	0.0021
GO:0044237	P	cellular metabolic process	37	5837	0.00018	0.0025
GO:0006807	P	nitrogen compound metabolic process	22	2801	0.0004	0.0051
GO:0006412	P	translation	8	480	0.00042	0.0051
GO:0008152	P	metabolic process	45	8041	0.00044	0.0051
GO:0007275	P	multicellular organismal development	5	233	0.0018	0.02
GO:0032501	P	multicellular organismal process	5	248	0.0024	0.025
GO:0044260	P	cellular macromolecule metabolic process	28	4546	0.0027	0.027
GO:0030528	F	transcription regulator activity	14	759	7.7e-07	9.1e-05
GO:0003700	F	transcription factor activity	11	469	1.4e-06	9.1e-05
GO:0005488	F	binding	52	9475	0.00013	0.0058
GO:0005198	F	structural molecule activity	7	367	0.00044	0.014
GO:0016491	F	oxidoreductase activity	13	1387	0.0017	0.021
GO:0004497	F	monooxygenase activity	6	326	0.0014	0.021
GO:0043169	F	cation binding	21	2899	0.0016	0.021
GO:0043167	F	ion binding	21	2900	0.0016	0.021
GO:0020037	F	heme binding	7	472	0.0019	0.021
GO:0005215	F	transporter activity	10	829	0.00097	0.021
GO:0046872	F	metal ion binding	20	2709	0.0017	0.021
GO:0046906	F	tetrapyrrole binding	7	476	0.002	0.021
GO:0046914	F	transition metal ion binding	17	2220	0.0027	0.027
GO:0003677	F	DNA binding	15	1859	0.0031	0.028
GO:0009055	F	electron carrier activity	8	667	0.0033	0.028
GO:0003824	F	catalytic activity	41	7902	0.0051	0.041
GO:0009579	C	thylakoid	7	72	1.6e-08	1.3e-06
GO:0005783	C	endoplasmic reticulum	6	133	1.2e-05	0.00049
GO:0005840	C	ribosome	6	316	0.0012	0.032
