# Supplementary material for: Integration of QTL Mapping and Whole Genome Sequencing Identifies Candidate Genes for Alkalinity Tolerance in Rice (Oryza sativa)
Source: Int J Mol Sci. 2022 Oct 4;23(19):11791. doi: 10.3390/ijms231911791 (PMC9569586; doi:10.3390/ijms231911791)
Supplement: Supplementary file 1 [file ijms-23-11791-s001.zip › Table S7.xlsx]

## Sheet: High & moderate impact variants
Table S7. Polymorphic moderate and high impact variants between Cocodrie and N22 for the genes present in the 8.002, 9.19 and 10.18 genomic regions with QTL clusters.
QTL Cluster	Chromosome	Position	Cocodrie Allele	N22 Allele	SNP effect	SNP Impact	Locus ID
8.002	Chr8	332092	GCGATGAACCCCCTACT	G	frameshift_variant&start_lost	HIGH	LOC_Os08g01560
	Chr8	332260	AGATGGTCTCC	A	frameshift_variant	HIGH	LOC_Os08g01560
	Chr8	332300	GCACCGCGCAGTAT	G	frameshift_variant	HIGH	LOC_Os08g01560
	Chr8	332354	TGCTCACCGTCTCAACACACTGAGGGCAACCAAATCCAA	T	frameshift_variant&stop_lost&splice_region_variant	HIGH	LOC_Os08g01560
	Chr8	344770	G	A	stop_gained	HIGH	LOC_Os08g01580
	Chr8	439569	G	A	stop_gained	HIGH	LOC_Os08g01720
	Chr8	439759	GC	G	frameshift_variant	HIGH	LOC_Os08g01720
	Chr8	490163	CCTAG	C	frameshift_variant	HIGH	LOC_Os08g01810
	Chr8	490894	C	T	splice_donor_variant&intron_variant	HIGH	LOC_Os08g01810
9.19	Chr9	19386935	CAGCG	C	frameshift_variant	HIGH	LOC_Os09g32470
	Chr9	19386939	G	GTTTT	frameshift_variant	HIGH	LOC_Os09g32470
	Chr9	19437532	T	C	splice_acceptor_variant&intron_variant	HIGH	LOC_Os09g32550
	Chr9	19441006	G	GA	frameshift_variant	HIGH	LOC_Os09g32560
	Chr9	19479871	A	G	start_lost	HIGH	LOC_Os09g32660
	Chr9	19591049	A	T	splice_acceptor_variant&intron_variant	HIGH	LOC_Os09g32860
	Chr9	19592499	C	CA	frameshift_variant	HIGH	LOC_Os09g32860
	Chr9	19597668	A	C	stop_lost&splice_region_variant	HIGH	LOC_Os09g32870
	Chr9	19609436	C	A	stop_gained	HIGH	LOC_Os09g32890
	Chr9	19617308	TG	T	frameshift_variant	HIGH	LOC_Os09g32910
	Chr9	19632471	AATAT	A	frameshift_variant	HIGH	LOC_Os09g32940
10.18	Chr10	18106744	G	C	stop_gained	HIGH	LOC_Os10g33970
	Chr10	18141437	G	C	splice_acceptor_variant&intron_variant	HIGH	LOC_Os10g34000
	Chr10	18146257	AAGTATTG	A	frameshift_variant	HIGH	LOC_Os10g34020
	Chr10	18149188	TC	T	frameshift_variant	HIGH	LOC_Os10g34020
	Chr10	18198737	G	GA	frameshift_variant	HIGH	LOC_Os10g34090
	Chr10	18205810	GTA	G	frameshift_variant	HIGH	LOC_Os10g34110
	Chr10	18277071	G	A	stop_gained	HIGH	LOC_Os10g34240
	Chr10	18277171	AGC	A	frameshift_variant	HIGH	LOC_Os10g34240
	Chr10	18277449	TG	T	frameshift_variant	HIGH	LOC_Os10g34240
	Chr10	18295111	G	A	stop_gained	HIGH	LOC_Os10g34300
	Chr10	18295616	CGGCG	C	frameshift_variant	HIGH	LOC_Os10g34300
	Chr10	18296954	TGCTTGTCGGGGAGATC	T	frameshift_variant	HIGH	LOC_Os10g34300
	Chr10	18402218	A	G	start_lost	HIGH	LOC_Os10g34490
	Chr10	18402757	CG	C	frameshift_variant	HIGH	LOC_Os10g34490
	Chr10	18403126	G	GCGCTCAC	frameshift_variant	HIGH	LOC_Os10g34490
	Chr10	18452230	CAA	C	frameshift_variant	HIGH	LOC_Os10g34614
	Chr10	18453490	C	A	stop_gained	HIGH	LOC_Os10g34614
	Chr10	18524171	T	G	stop_gained	HIGH	LOC_Os10g34704
	Chr10	18628571	C	G	splice_acceptor_variant&intron_variant	HIGH	LOC_Os10g34896
	Chr10	18629394	GCTGCATCAGAGACGCCATGGATGGTAGGGGAGGTAGACAGCAAGCTCATGGC	G	start_lost&conservative_inframe_deletion	HIGH	LOC_Os10g34896
	Chr10	18658668	CCCTTCTCCCCGCCGGTCACCAT	C	frameshift_variant	HIGH	LOC_Os10g34960
	Chr10	18659948	T	TC	frameshift_variant	HIGH	LOC_Os10g34960
	Chr10	18666630	TCTTC	T	frameshift_variant	HIGH	LOC_Os10g34990
	Chr10	18666647	A	ATGCT	frameshift_variant	HIGH	LOC_Os10g34990
	Chr10	18666931	G	A	stop_gained	HIGH	LOC_Os10g34990
	Chr10	18684531	G	GCC	frameshift_variant	HIGH	LOC_Os10g35020
	Chr10	18684532	G	GCCGCCGC	frameshift_variant	HIGH	LOC_Os10g35020
	Chr10	18697585	CGGCGGCGAT	C	frameshift_variant&start_lost	HIGH	LOC_Os10g35040
	Chr10	18725090	C	T	stop_gained	HIGH	LOC_Os10g35100
	Chr10	18725138	GCCGGATCCGGC	G	frameshift_variant	HIGH	LOC_Os10g35100
	Chr10	18725156	C	T	stop_gained	HIGH	LOC_Os10g35100
	Chr10	18769659	C	CTT	frameshift_variant	HIGH	LOC_Os10g35160
	Chr10	18774108	G	A	splice_donor_variant&intron_variant	HIGH	LOC_Os10g35170
	Chr10	18823689	A	C	stop_lost	HIGH	LOC_Os10g35230
	Chr10	18834699	TAC	T	frameshift_variant	HIGH	LOC_Os10g35240
	Chr10	18834703	T	TGC	frameshift_variant	HIGH	LOC_Os10g35240
	Chr10	18848596	T	TG	frameshift_variant	HIGH	LOC_Os10g35260
	Chr10	18883919	C	T	stop_gained	HIGH	LOC_Os10g35320
	Chr10	18885478	G	A	stop_gained	HIGH	LOC_Os10g35330
	Chr10	18898916	G	GC	frameshift_variant	HIGH	LOC_Os10g35360
	Chr10	18942108	A	T	splice_acceptor_variant&intron_variant	HIGH	LOC_Os10g35436
	Chr10	18952469	C	CA	frameshift_variant	HIGH	LOC_Os10g35440
	Chr10	18995707	TG	T	frameshift_variant	HIGH	LOC_Os10g35500
	Chr10	19045014	C	T	stop_gained	HIGH	LOC_Os10g35604
	Chr10	19045226	CT	C	frameshift_variant	HIGH	LOC_Os10g35604
	Chr10	19045230	TTC	T	frameshift_variant	HIGH	LOC_Os10g35604
	Chr10	19045323	T	C	stop_lost	HIGH	LOC_Os10g35604
	Chr10	19057187	T	TCC	frameshift_variant	HIGH	LOC_Os10g35640
	Chr10	19067389	G	T	stop_lost	HIGH	LOC_Os10g35650
	Chr10	19105088	G	GAT	frameshift_variant	HIGH	LOC_Os10g35730
	Chr10	19108487	C	CA	frameshift_variant	HIGH	LOC_Os10g35740
	Chr10	19130686	CT	C	frameshift_variant	HIGH	LOC_Os10g35770
	Chr10	19206693	AGC	A	frameshift_variant	HIGH	LOC_Os10g35940
	Chr10	19206697	TGGTG	T	frameshift_variant	HIGH	LOC_Os10g35940
	Chr10	19251999	A	G	splice_acceptor_variant&intron_variant	HIGH	LOC_Os10g36010
	Chr10	19252674	TAGTTTGGTGGCCGTGGCGGAGACGCGGATGATGGCCGGAGGTGGCGGCG	T	frameshift_variant&stop_lost&splice_region_variant	HIGH	LOC_Os10g36010
	Chr10	19263325	G	GAC	frameshift_variant	HIGH	LOC_Os10g36050
	Chr10	19311554	ATTTT	A	frameshift_variant	HIGH	LOC_Os10g36130
	Chr10	19311561	G	GTGTT	frameshift_variant	HIGH	LOC_Os10g36130
	Chr10	19311578	CT	C	splice_acceptor_variant&intron_variant	HIGH	LOC_Os10g36130
	Chr10	19330854	C	CCA	frameshift_variant	HIGH	LOC_Os10g36160
	Chr10	19330855	T	TC	frameshift_variant	HIGH	LOC_Os10g36160
8.002	Chr8	332120	C	G	missense_variant	MODERATE	LOC_Os08g01560
	Chr8	332339	T	C	missense_variant	MODERATE	LOC_Os08g01560
	Chr8	342221	GTGATGAACCCGC	G	conservative_inframe_deletion	MODERATE	LOC_Os08g01580
	Chr8	342361	GGATGATGAT	G	disruptive_inframe_deletion	MODERATE	LOC_Os08g01580
	Chr8	342834	C	T	missense_variant	MODERATE	LOC_Os08g01580
	Chr8	342845	T	C	missense_variant	MODERATE	LOC_Os08g01580
	Chr8	342972	C	T	missense_variant	MODERATE	LOC_Os08g01580
	Chr8	344773	T	A	missense_variant	MODERATE	LOC_Os08g01580
	Chr8	344884	A	G	missense_variant	MODERATE	LOC_Os08g01580
	Chr8	345068	A	C	missense_variant	MODERATE	LOC_Os08g01580
	Chr8	345102	C	T	missense_variant	MODERATE	LOC_Os08g01580
	Chr8	345585	A	G	missense_variant	MODERATE	LOC_Os08g01580
	Chr8	345906	G	A	missense_variant	MODERATE	LOC_Os08g01580
	Chr8	345996	T	G	missense_variant	MODERATE	LOC_Os08g01580
	Chr8	346179	G	T	missense_variant	MODERATE	LOC_Os08g01580
	Chr8	346197	C	G	missense_variant	MODERATE	LOC_Os08g01580
	Chr8	346243	A	G	missense_variant	MODERATE	LOC_Os08g01580
	Chr8	346272	C	G	missense_variant	MODERATE	LOC_Os08g01580
	Chr8	346273	G	T	missense_variant	MODERATE	LOC_Os08g01580
	Chr8	352831	C	T	missense_variant	MODERATE	LOC_Os08g01590
	Chr8	357158	G	A	missense_variant	MODERATE	LOC_Os08g01600
	Chr8	362095	A	T	missense_variant	MODERATE	LOC_Os08g01610
	Chr8	371706	T	C	missense_variant	MODERATE	LOC_Os08g01630
	Chr8	373023	A	G	missense_variant	MODERATE	LOC_Os08g01630
	Chr8	373110	G	C	missense_variant	MODERATE	LOC_Os08g01630
	Chr8	373183	C	T	missense_variant	MODERATE	LOC_Os08g01630
	Chr8	374726	C	G	missense_variant	MODERATE	LOC_Os08g01640
	Chr8	375156	T	G	missense_variant	MODERATE	LOC_Os08g01640
	Chr8	375433	T	C	missense_variant	MODERATE	LOC_Os08g01640
	Chr8	375729	A	G	missense_variant	MODERATE	LOC_Os08g01640
	Chr8	376412	A	C	missense_variant	MODERATE	LOC_Os08g01640
	Chr8	376480	T	C	missense_variant	MODERATE	LOC_Os08g01640
	Chr8	382249	C	A	missense_variant	MODERATE	LOC_Os08g01650
	Chr8	382447	G	A	missense_variant	MODERATE	LOC_Os08g01650
	Chr8	383845	C	T	missense_variant	MODERATE	LOC_Os08g01650
	Chr8	384191	CGGCGGT	C	disruptive_inframe_deletion	MODERATE	LOC_Os08g01660
	Chr8	389954	CTGTTGT	C	disruptive_inframe_deletion	MODERATE	LOC_Os08g01670
	Chr8	389973	C	G	missense_variant	MODERATE	LOC_Os08g01670
	Chr8	389974	A	AGAT	disruptive_inframe_insertion	MODERATE	LOC_Os08g01670
	Chr8	390251	CCGGCGGCAG	C	disruptive_inframe_deletion	MODERATE	LOC_Os08g01670
	Chr8	390506	C	T	missense_variant	MODERATE	LOC_Os08g01670
	Chr8	390576	T	C	missense_variant	MODERATE	LOC_Os08g01670
	Chr8	396648	C	A	missense_variant	MODERATE	LOC_Os08g01680
	Chr8	419472	C	G	missense_variant	MODERATE	LOC_Os08g01700
	Chr8	419473	A	C	missense_variant	MODERATE	LOC_Os08g01700
	Chr8	420148	C	G	missense_variant	MODERATE	LOC_Os08g01700
	Chr8	420158	GGGA	G	disruptive_inframe_deletion	MODERATE	LOC_Os08g01700
	Chr8	436981	T	C	missense_variant	MODERATE	LOC_Os08g01710
	Chr8	439646	T	C	missense_variant	MODERATE	LOC_Os08g01720
	Chr8	439663	G	T	missense_variant	MODERATE	LOC_Os08g01720
	Chr8	439697	C	T	missense_variant	MODERATE	LOC_Os08g01720
	Chr8	449124	C	T	missense_variant	MODERATE	LOC_Os08g01740
	Chr8	452133	T	C	missense_variant	MODERATE	LOC_Os08g01750
	Chr8	452209	C	T	missense_variant	MODERATE	LOC_Os08g01750
	Chr8	471266	A	G	missense_variant	MODERATE	LOC_Os08g01780
	Chr8	471375	A	G	missense_variant	MODERATE	LOC_Os08g01780
	Chr8	478298	C	A	missense_variant	MODERATE	LOC_Os08g01794
	Chr8	490144	CCTGGCT	C	disruptive_inframe_deletion	MODERATE	LOC_Os08g01810
	Chr8	492285	A	ACTC	conservative_inframe_insertion	MODERATE	LOC_Os08g01810
	Chr8	492332	T	C	missense_variant	MODERATE	LOC_Os08g01810
	Chr8	494621	T	G	missense_variant	MODERATE	LOC_Os08g01820
9.19	Chr9	19334830	A	G	missense_variant	MODERATE	LOC_Os09g32370
	Chr9	19351322	C	A	missense_variant	MODERATE	LOC_Os09g32400
	Chr9	19353947	A	T	missense_variant	MODERATE	LOC_Os09g32410
	Chr9	19355825	TGCG	T	conservative_inframe_deletion	MODERATE	LOC_Os09g32410
	Chr9	19355839	C	T	missense_variant	MODERATE	LOC_Os09g32410
	Chr9	19367724	T	A	missense_variant	MODERATE	LOC_Os09g32440
	Chr9	19368325	T	C	missense_variant	MODERATE	LOC_Os09g32440
	Chr9	19368435	A	AAGCGGGAGC	disruptive_inframe_insertion	MODERATE	LOC_Os09g32440
	Chr9	19378422	G	T	missense_variant	MODERATE	LOC_Os09g32450
	Chr9	19379954	A	G	missense_variant	MODERATE	LOC_Os09g32450
	Chr9	19386346	C	T	missense_variant	MODERATE	LOC_Os09g32470
	Chr9	19386355	CGGA	C	conservative_inframe_deletion	MODERATE	LOC_Os09g32470
	Chr9	19386807	C	T	missense_variant	MODERATE	LOC_Os09g32470
	Chr9	19389749	C	T	missense_variant	MODERATE	LOC_Os09g32480
	Chr9	19390493	T	G	missense_variant	MODERATE	LOC_Os09g32480
	Chr9	19399082	T	C	missense_variant	MODERATE	LOC_Os09g32500
	Chr9	19416279	T	A	missense_variant	MODERATE	LOC_Os09g32526
	Chr9	19416407	G	T	missense_variant&splice_region_variant	MODERATE	LOC_Os09g32526
	Chr9	19425389	G	T	missense_variant	MODERATE	LOC_Os09g32540
	Chr9	19425864	C	T	missense_variant	MODERATE	LOC_Os09g32540
	Chr9	19428376	A	T	missense_variant	MODERATE	LOC_Os09g32540
	Chr9	19439909	T	G	missense_variant	MODERATE	LOC_Os09g32560
	Chr9	19440540	T	C	missense_variant	MODERATE	LOC_Os09g32560
	Chr9	19441002	A	AGTG	conservative_inframe_insertion	MODERATE	LOC_Os09g32560
	Chr9	19444314	C	G	missense_variant	MODERATE	LOC_Os09g32570
	Chr9	19445740	T	C	missense_variant	MODERATE	LOC_Os09g32580
	Chr9	19446812	G	T	missense_variant	MODERATE	LOC_Os09g32580
	Chr9	19446815	T	C	missense_variant	MODERATE	LOC_Os09g32580
	Chr9	19446968	A	T	missense_variant	MODERATE	LOC_Os09g32580
	Chr9	19446976	A	G	missense_variant	MODERATE	LOC_Os09g32580
	Chr9	19447447	C	T	missense_variant	MODERATE	LOC_Os09g32580
	Chr9	19447480	A	AATC	conservative_inframe_insertion	MODERATE	LOC_Os09g32580
	Chr9	19449120	A	G	missense_variant	MODERATE	LOC_Os09g32590
	Chr9	19455823	T	C	missense_variant	MODERATE	LOC_Os09g32600
	Chr9	19455997	C	T	missense_variant	MODERATE	LOC_Os09g32600
	Chr9	19456033	T	G	missense_variant	MODERATE	LOC_Os09g32600
	Chr9	19456154	C	G	missense_variant	MODERATE	LOC_Os09g32600
	Chr9	19459351	T	C	missense_variant	MODERATE	LOC_Os09g32610
	Chr9	19465331	A	G	missense_variant	MODERATE	LOC_Os09g32620
	Chr9	19465361	A	G	missense_variant	MODERATE	LOC_Os09g32620
	Chr9	19465376	G	A	missense_variant	MODERATE	LOC_Os09g32620
	Chr9	19466125	G	GACGCGCCGGCGGCGTGGGCGAGGAGCATGGGAGGGC	disruptive_inframe_insertion	MODERATE	LOC_Os09g32620
	Chr9	19470834	C	G	missense_variant	MODERATE	LOC_Os09g32640
	Chr9	19473731	A	G	missense_variant	MODERATE	LOC_Os09g32650
	Chr9	19474697	T	A	missense_variant	MODERATE	LOC_Os09g32650
	Chr9	19479140	C	T	missense_variant	MODERATE	LOC_Os09g32660
	Chr9	19479222	G	T	missense_variant	MODERATE	LOC_Os09g32660
	Chr9	19487947	C	T	missense_variant	MODERATE	LOC_Os09g32670
	Chr9	19499304	T	C	missense_variant	MODERATE	LOC_Os09g32680
	Chr9	19507468	C	G	missense_variant	MODERATE	LOC_Os09g32700
	Chr9	19508050	G	A	missense_variant	MODERATE	LOC_Os09g32700
	Chr9	19508955	C	T	missense_variant	MODERATE	LOC_Os09g32700
	Chr9	19519459	A	G	missense_variant	MODERATE	LOC_Os09g32730
	Chr9	19519726	C	CCCG	conservative_inframe_insertion	MODERATE	LOC_Os09g32730
	Chr9	19524405	T	C	missense_variant	MODERATE	LOC_Os09g32740
	Chr9	19525419	A	G	missense_variant	MODERATE	LOC_Os09g32740
	Chr9	19527122	G	GGCA	disruptive_inframe_insertion	MODERATE	LOC_Os09g32740
	Chr9	19540442	C	A	missense_variant	MODERATE	LOC_Os09g32750
	Chr9	19545141	T	C	missense_variant	MODERATE	LOC_Os09g32760
	Chr9	19545266	GCGCCCGCGC	G	disruptive_inframe_deletion	MODERATE	LOC_Os09g32760
	Chr9	19566955	G	C	missense_variant	MODERATE	LOC_Os09g32810
	Chr9	19570194	A	T	missense_variant	MODERATE	LOC_Os09g32820
	Chr9	19578860	A	G	missense_variant	MODERATE	LOC_Os09g32830
	Chr9	19580487	G	A	missense_variant	MODERATE	LOC_Os09g32830
	Chr9	19585880	G	A	missense_variant	MODERATE	LOC_Os09g32840
	Chr9	19587856	G	GCCGCCGCCT	disruptive_inframe_insertion	MODERATE	LOC_Os09g32850
	Chr9	19591678	A	ATTC	disruptive_inframe_insertion	MODERATE	LOC_Os09g32860
	Chr9	19592004	C	T	missense_variant	MODERATE	LOC_Os09g32860
	Chr9	19592480	A	C	missense_variant	MODERATE	LOC_Os09g32860
	Chr9	19595926	G	A	missense_variant	MODERATE	LOC_Os09g32870
	Chr9	19596349	G	A	missense_variant	MODERATE	LOC_Os09g32870
	Chr9	19596384	C	A	missense_variant	MODERATE	LOC_Os09g32870
	Chr9	19609613	C	T	missense_variant	MODERATE	LOC_Os09g32890
	Chr9	19609714	A	C	missense_variant	MODERATE	LOC_Os09g32890
	Chr9	19616613	T	C	missense_variant	MODERATE	LOC_Os09g32910
	Chr9	19617335	C	T	missense_variant	MODERATE	LOC_Os09g32910
	Chr9	19617830	A	C	missense_variant	MODERATE	LOC_Os09g32910
	Chr9	19619032	G	A	missense_variant	MODERATE	LOC_Os09g32920
	Chr9	19619039	T	C	missense_variant	MODERATE	LOC_Os09g32920
	Chr9	19620062	TCGG	T	disruptive_inframe_deletion	MODERATE	LOC_Os09g32920
	Chr9	19620132	G	A	missense_variant	MODERATE	LOC_Os09g32920
	Chr9	19623705	G	T	missense_variant	MODERATE	LOC_Os09g32930
	Chr9	19630804	T	G	missense_variant	MODERATE	LOC_Os09g32940
	Chr9	19631936	G	A	missense_variant	MODERATE	LOC_Os09g32940
	Chr9	19632645	T	C	missense_variant	MODERATE	LOC_Os09g32940
	Chr9	19647782	C	T	missense_variant	MODERATE	LOC_Os09g32944
	Chr9	19647919	C	A	missense_variant	MODERATE	LOC_Os09g32944
	Chr9	19647942	G	GCACCACCACCACCACCAC	disruptive_inframe_insertion	MODERATE	LOC_Os09g32944
	Chr9	19656322	C	G	missense_variant	MODERATE	LOC_Os09g32948
	Chr9	19667103	C	A	missense_variant	MODERATE	LOC_Os09g32956
	Chr9	19667784	G	A	missense_variant&splice_region_variant	MODERATE	LOC_Os09g32956
	Chr9	19675509	G	T	missense_variant	MODERATE	LOC_Os09g32964
	Chr9	19678789	C	A	missense_variant	MODERATE	LOC_Os09g32968
	Chr9	19682358	C	A	missense_variant	MODERATE	LOC_Os09g32972
	Chr9	19682378	G	A	missense_variant	MODERATE	LOC_Os09g32972
	Chr9	19682412	G	A	missense_variant	MODERATE	LOC_Os09g32972
	Chr9	19682462	G	C	missense_variant	MODERATE	LOC_Os09g32972
	Chr9	19682520	T	C	missense_variant	MODERATE	LOC_Os09g32972
	Chr9	19682585	C	T	missense_variant	MODERATE	LOC_Os09g32972
	Chr9	19682651	T	C	missense_variant	MODERATE	LOC_Os09g32972
	Chr9	19682690	T	C	missense_variant	MODERATE	LOC_Os09g32972
	Chr9	19682867	T	C	missense_variant	MODERATE	LOC_Os09g32972
10.18	Chr10	18053155	T	G	missense_variant	MODERATE	LOC_Os10g33940
	Chr10	18055963	A	G	missense_variant	MODERATE	LOC_Os10g33940
	Chr10	18055982	A	G	missense_variant	MODERATE	LOC_Os10g33940
	Chr10	18056366	G	A	missense_variant	MODERATE	LOC_Os10g33940
	Chr10	18080759	A	G	missense_variant	MODERATE	LOC_Os10g33954
	Chr10	18080775	C	T	missense_variant	MODERATE	LOC_Os10g33954
	Chr10	18080792	G	A	missense_variant	MODERATE	LOC_Os10g33954
	Chr10	18080841	A	C	missense_variant	MODERATE	LOC_Os10g33954
	Chr10	18090640	C	T	missense_variant	MODERATE	LOC_Os10g33960
	Chr10	18129761	T	C	missense_variant	MODERATE	LOC_Os10g33990
	Chr10	18141550	T	TGGGCGCCGTCTG	disruptive_inframe_insertion	MODERATE	LOC_Os10g34000
	Chr10	18142361	C	T	missense_variant	MODERATE	LOC_Os10g34000
	Chr10	18144879	T	TGGCAATGGCGGC	disruptive_inframe_insertion	MODERATE	LOC_Os10g34010
	Chr10	18145169	G	C	missense_variant	MODERATE	LOC_Os10g34010
	Chr10	18145180	C	G	missense_variant	MODERATE	LOC_Os10g34010
	Chr10	18145235	T	G	missense_variant	MODERATE	LOC_Os10g34010
	Chr10	18146069	C	G	missense_variant	MODERATE	LOC_Os10g34020
	Chr10	18196386	G	A	missense_variant	MODERATE	LOC_Os10g34090
	Chr10	18196945	A	T	missense_variant	MODERATE	LOC_Os10g34090
	Chr10	18197299	G	T	missense_variant	MODERATE	LOC_Os10g34090
	Chr10	18197788	T	A	missense_variant	MODERATE	LOC_Os10g34090
	Chr10	18197815	C	T	missense_variant	MODERATE	LOC_Os10g34090
	Chr10	18197958	C	T	missense_variant	MODERATE	LOC_Os10g34090
	Chr10	18197966	G	A	missense_variant	MODERATE	LOC_Os10g34090
	Chr10	18198035	A	G	missense_variant	MODERATE	LOC_Os10g34090
	Chr10	18198772	G	A	missense_variant	MODERATE	LOC_Os10g34090
	Chr10	18203763	C	CCTT	conservative_inframe_insertion	MODERATE	LOC_Os10g34110
	Chr10	18204293	T	G	missense_variant	MODERATE	LOC_Os10g34110
	Chr10	18204637	C	A	missense_variant	MODERATE	LOC_Os10g34110
	Chr10	18205299	A	G	missense_variant	MODERATE	LOC_Os10g34110
	Chr10	18205303	T	G	missense_variant	MODERATE	LOC_Os10g34110
	Chr10	18214810	T	C	missense_variant	MODERATE	LOC_Os10g34130
	Chr10	18214830	C	G	missense_variant	MODERATE	LOC_Os10g34130
	Chr10	18217697	G	A	missense_variant	MODERATE	LOC_Os10g34130
	Chr10	18219554	G	A	missense_variant	MODERATE	LOC_Os10g34140
	Chr10	18227008	T	G	missense_variant&splice_region_variant	MODERATE	LOC_Os10g34150
	Chr10	18227009	T	C	missense_variant&splice_region_variant	MODERATE	LOC_Os10g34150
	Chr10	18227065	G	A	missense_variant	MODERATE	LOC_Os10g34150
	Chr10	18232294	A	C	missense_variant	MODERATE	LOC_Os10g34170
	Chr10	18232356	T	C	missense_variant	MODERATE	LOC_Os10g34170
	Chr10	18232701	G	GAGA	conservative_inframe_insertion	MODERATE	LOC_Os10g34170
	Chr10	18236226	C	A	missense_variant	MODERATE	LOC_Os10g34170
	Chr10	18246629	G	A	missense_variant	MODERATE	LOC_Os10g34200
	Chr10	18261450	C	A	missense_variant	MODERATE	LOC_Os10g34220
	Chr10	18271991	G	A	missense_variant	MODERATE	LOC_Os10g34230
	Chr10	18272122	C	G	missense_variant	MODERATE	LOC_Os10g34230
	Chr10	18276851	A	G	missense_variant	MODERATE	LOC_Os10g34240
	Chr10	18276920	T	C	missense_variant	MODERATE	LOC_Os10g34240
	Chr10	18276924	T	C	missense_variant	MODERATE	LOC_Os10g34240
	Chr10	18276947	G	A	missense_variant	MODERATE	LOC_Os10g34240
	Chr10	18277104	C	T	missense_variant	MODERATE	LOC_Os10g34240
	Chr10	18277244	A	G	missense_variant	MODERATE	LOC_Os10g34240
	Chr10	18277271	G	A	missense_variant	MODERATE	LOC_Os10g34240
	Chr10	18277302	T	C	missense_variant	MODERATE	LOC_Os10g34240
	Chr10	18277383	C	T	missense_variant	MODERATE	LOC_Os10g34240
	Chr10	18277443	C	T	missense_variant	MODERATE	LOC_Os10g34240
	Chr10	18277476	A	G	missense_variant	MODERATE	LOC_Os10g34240
	Chr10	18286037	A	C	missense_variant	MODERATE	LOC_Os10g34270
	Chr10	18286040	C	G	missense_variant	MODERATE	LOC_Os10g34270
	Chr10	18295317	G	C	missense_variant	MODERATE	LOC_Os10g34300
	Chr10	18296684	G	A	missense_variant	MODERATE	LOC_Os10g34300
	Chr10	18296705	G	A	missense_variant	MODERATE	LOC_Os10g34300
	Chr10	18296749	C	A	missense_variant	MODERATE	LOC_Os10g34300
	Chr10	18298987	A	C	missense_variant	MODERATE	LOC_Os10g34310
	Chr10	18299002	T	G	missense_variant	MODERATE	LOC_Os10g34310
	Chr10	18299521	C	T	missense_variant	MODERATE	LOC_Os10g34310
	Chr10	18300070	A	C	missense_variant	MODERATE	LOC_Os10g34310
	Chr10	18304037	T	C	missense_variant	MODERATE	LOC_Os10g34320
	Chr10	18305035	CCCT	C	conservative_inframe_deletion	MODERATE	LOC_Os10g34330
	Chr10	18305103	A	G	missense_variant	MODERATE	LOC_Os10g34330
	Chr10	18305130	G	C	missense_variant	MODERATE	LOC_Os10g34330
	Chr10	18305645	C	CCGAGGG	disruptive_inframe_insertion	MODERATE	LOC_Os10g34330
	Chr10	18311126	C	CCGCCGCCGGCGA	disruptive_inframe_insertion	MODERATE	LOC_Os10g34340
	Chr10	18311203	A	G	missense_variant	MODERATE	LOC_Os10g34340
	Chr10	18313501	A	T	missense_variant	MODERATE	LOC_Os10g34350
	Chr10	18316393	G	GTGGCGAAGA	disruptive_inframe_insertion	MODERATE	LOC_Os10g34360
	Chr10	18316423	G	A	missense_variant	MODERATE	LOC_Os10g34360
	Chr10	18317578	G	A	missense_variant	MODERATE	LOC_Os10g34360
	Chr10	18318071	A	G	missense_variant	MODERATE	LOC_Os10g34360
	Chr10	18318076	A	G	missense_variant	MODERATE	LOC_Os10g34360
	Chr10	18318265	G	A	missense_variant	MODERATE	LOC_Os10g34360
	Chr10	18319682	G	A	missense_variant	MODERATE	LOC_Os10g34370
	Chr10	18321353	C	T	missense_variant	MODERATE	LOC_Os10g34380
	Chr10	18329464	T	C	missense_variant	MODERATE	LOC_Os10g34380
	Chr10	18331609	G	A	missense_variant	MODERATE	LOC_Os10g34380
	Chr10	18335410	A	C	missense_variant	MODERATE	LOC_Os10g34390
	Chr10	18339019	A	C	missense_variant	MODERATE	LOC_Os10g34390
	Chr10	18339767	C	G	missense_variant	MODERATE	LOC_Os10g34390
	Chr10	18343459	T	C	missense_variant	MODERATE	LOC_Os10g34400
	Chr10	18348538	C	T	missense_variant	MODERATE	LOC_Os10g34400
	Chr10	18362698	A	G	missense_variant	MODERATE	LOC_Os10g34430
	Chr10	18362716	T	G	missense_variant	MODERATE	LOC_Os10g34430
	Chr10	18362888	A	G	missense_variant	MODERATE	LOC_Os10g34430
	Chr10	18362962	T	G	missense_variant	MODERATE	LOC_Os10g34430
	Chr10	18364764	A	G	missense_variant	MODERATE	LOC_Os10g34430
	Chr10	18367055	G	A	missense_variant	MODERATE	LOC_Os10g34430
	Chr10	18367354	A	T	missense_variant	MODERATE	LOC_Os10g34430
	Chr10	18367541	G	T	missense_variant	MODERATE	LOC_Os10g34430
	Chr10	18370109	A	G	missense_variant	MODERATE	LOC_Os10g34430
	Chr10	18370222	T	G	missense_variant	MODERATE	LOC_Os10g34430
	Chr10	18371293	GAGA	G	disruptive_inframe_deletion	MODERATE	LOC_Os10g34430
	Chr10	18375741	T	C	missense_variant	MODERATE	LOC_Os10g34440
	Chr10	18375767	G	C	missense_variant	MODERATE	LOC_Os10g34440
	Chr10	18376037	TCGC	T	disruptive_inframe_deletion	MODERATE	LOC_Os10g34440
	Chr10	18382420	C	CCGGCGG	conservative_inframe_insertion	MODERATE	LOC_Os10g34450
	Chr10	18382624	C	T	missense_variant	MODERATE	LOC_Os10g34450
	Chr10	18382660	TGGCGCC	T	conservative_inframe_deletion	MODERATE	LOC_Os10g34450
	Chr10	18402333	A	G	missense_variant	MODERATE	LOC_Os10g34490
	Chr10	18402362	A	C	missense_variant	MODERATE	LOC_Os10g34490
	Chr10	18402395	A	G	missense_variant	MODERATE	LOC_Os10g34490
	Chr10	18402468	C	T	missense_variant	MODERATE	LOC_Os10g34490
	Chr10	18402488	A	G	missense_variant	MODERATE	LOC_Os10g34490
	Chr10	18402665	G	A	missense_variant	MODERATE	LOC_Os10g34490
	Chr10	18402856	T	C	missense_variant	MODERATE	LOC_Os10g34490
	Chr10	18402873	A	G	missense_variant	MODERATE	LOC_Os10g34490
	Chr10	18402943	C	T	missense_variant	MODERATE	LOC_Os10g34490
	Chr10	18402975	G	A	missense_variant	MODERATE	LOC_Os10g34490
	Chr10	18403066	C	T	missense_variant	MODERATE	LOC_Os10g34490
	Chr10	18403078	CGCCGGT	C	disruptive_inframe_deletion	MODERATE	LOC_Os10g34490
	Chr10	18403251	G	A	missense_variant	MODERATE	LOC_Os10g34490
	Chr10	18404303	C	G	missense_variant	MODERATE	LOC_Os10g34500
	Chr10	18407399	G	T	missense_variant	MODERATE	LOC_Os10g34500
	Chr10	18407552	G	T	missense_variant	MODERATE	LOC_Os10g34500
	Chr10	18417390	C	T	missense_variant	MODERATE	LOC_Os10g34529
	Chr10	18417432	A	G	missense_variant	MODERATE	LOC_Os10g34529
	Chr10	18426621	A	G	missense_variant	MODERATE	LOC_Os10g34550
	Chr10	18426693	C	T	missense_variant	MODERATE	LOC_Os10g34550
	Chr10	18426734	C	T	missense_variant	MODERATE	LOC_Os10g34550
	Chr10	18426738	G	A	missense_variant	MODERATE	LOC_Os10g34550
	Chr10	18429686	A	G	missense_variant	MODERATE	LOC_Os10g34560
	Chr10	18429876	G	A	missense_variant	MODERATE	LOC_Os10g34560
	Chr10	18429960	C	T	missense_variant	MODERATE	LOC_Os10g34560
	Chr10	18430025	C	G	missense_variant	MODERATE	LOC_Os10g34560
	Chr10	18433121	T	C	missense_variant	MODERATE	LOC_Os10g34570
	Chr10	18435639	G	C	missense_variant	MODERATE	LOC_Os10g34580
	Chr10	18436868	C	G	missense_variant	MODERATE	LOC_Os10g34580
	Chr10	18441423	T	C	missense_variant	MODERATE	LOC_Os10g34590
	Chr10	18441723	T	C	missense_variant	MODERATE	LOC_Os10g34590
	Chr10	18446204	C	G	missense_variant	MODERATE	LOC_Os10g34602
	Chr10	18463609	T	C	missense_variant	MODERATE	LOC_Os10g34650
	Chr10	18463920	T	C	missense_variant	MODERATE	LOC_Os10g34650
	Chr10	18464442	C	T	missense_variant	MODERATE	LOC_Os10g34650
	Chr10	18464445	T	C	missense_variant	MODERATE	LOC_Os10g34650
	Chr10	18464467	T	C	missense_variant	MODERATE	LOC_Os10g34650
	Chr10	18464779	C	T	missense_variant	MODERATE	LOC_Os10g34650
	Chr10	18464793	C	T	missense_variant	MODERATE	LOC_Os10g34650
	Chr10	18464971	C	G	missense_variant&splice_region_variant	MODERATE	LOC_Os10g34650
	Chr10	18468887	T	C	missense_variant	MODERATE	LOC_Os10g34650
	Chr10	18468948	A	G	missense_variant	MODERATE	LOC_Os10g34650
	Chr10	18469020	G	C	missense_variant	MODERATE	LOC_Os10g34650
	Chr10	18472985	C	A	missense_variant	MODERATE	LOC_Os10g34660
	Chr10	18495715	G	A	missense_variant	MODERATE	LOC_Os10g34680
	Chr10	18499645	T	C	missense_variant	MODERATE	LOC_Os10g34694
	Chr10	18505069	A	G	missense_variant	MODERATE	LOC_Os10g34700
	Chr10	18505308	T	G	missense_variant	MODERATE	LOC_Os10g34700
	Chr10	18523886	G	C	missense_variant	MODERATE	LOC_Os10g34704
	Chr10	18532639	T	A	missense_variant	MODERATE	LOC_Os10g34710
	Chr10	18534819	A	G	missense_variant	MODERATE	LOC_Os10g34710
	Chr10	18538754	C	T	missense_variant	MODERATE	LOC_Os10g34710
	Chr10	18540563	C	T	missense_variant	MODERATE	LOC_Os10g34720
	Chr10	18540605	A	C	missense_variant	MODERATE	LOC_Os10g34720
	Chr10	18565167	C	T	missense_variant	MODERATE	LOC_Os10g34770
	Chr10	18574905	T	C	missense_variant	MODERATE	LOC_Os10g34790
	Chr10	18575745	C	CCGT	conservative_inframe_insertion	MODERATE	LOC_Os10g34790
	Chr10	18575757	C	CCGT	conservative_inframe_insertion	MODERATE	LOC_Os10g34790
	Chr10	18580211	G	A	missense_variant	MODERATE	LOC_Os10g34795
	Chr10	18580266	C	T	missense_variant	MODERATE	LOC_Os10g34795
	Chr10	18580346	T	C	missense_variant	MODERATE	LOC_Os10g34795
	Chr10	18580361	G	C	missense_variant	MODERATE	LOC_Os10g34795
	Chr10	18590225	T	C	missense_variant	MODERATE	LOC_Os10g34810
	Chr10	18590489	G	A	missense_variant	MODERATE	LOC_Os10g34810
	Chr10	18590576	C	A	missense_variant	MODERATE	LOC_Os10g34810
	Chr10	18592432	G	A	missense_variant	MODERATE	LOC_Os10g34820
	Chr10	18592571	A	G	missense_variant	MODERATE	LOC_Os10g34820
	Chr10	18593366	A	G	missense_variant	MODERATE	LOC_Os10g34820
	Chr10	18598826	T	C	missense_variant	MODERATE	LOC_Os10g34840
	Chr10	18599102	A	G	missense_variant	MODERATE	LOC_Os10g34840
	Chr10	18614951	C	T	missense_variant	MODERATE	LOC_Os10g34884
	Chr10	18615325	A	G	missense_variant	MODERATE	LOC_Os10g34884
	Chr10	18615334	C	T	missense_variant	MODERATE	LOC_Os10g34884
	Chr10	18615340	G	A	missense_variant	MODERATE	LOC_Os10g34884
	Chr10	18615680	C	T	missense_variant	MODERATE	LOC_Os10g34884
	Chr10	18615689	C	T	missense_variant	MODERATE	LOC_Os10g34884
	Chr10	18615700	G	A	missense_variant	MODERATE	LOC_Os10g34884
	Chr10	18615709	G	A	missense_variant	MODERATE	LOC_Os10g34884
	Chr10	18628548	C	T	missense_variant	MODERATE	LOC_Os10g34896
	Chr10	18628550	T	C	missense_variant	MODERATE	LOC_Os10g34896
	Chr10	18629003	C	T	missense_variant	MODERATE	LOC_Os10g34896
	Chr10	18629039	G	C	missense_variant	MODERATE	LOC_Os10g34896
	Chr10	18629106	G	T	missense_variant	MODERATE	LOC_Os10g34896
	Chr10	18629301	C	T	missense_variant	MODERATE	LOC_Os10g34896
	Chr10	18629339	A	G	missense_variant	MODERATE	LOC_Os10g34896
	Chr10	18631534	T	G	missense_variant	MODERATE	LOC_Os10g34902
	Chr10	18635544	T	G	missense_variant	MODERATE	LOC_Os10g34910
	Chr10	18635843	C	G	missense_variant	MODERATE	LOC_Os10g34910
	Chr10	18637834	T	C	missense_variant	MODERATE	LOC_Os10g34920
	Chr10	18638155	C	T	missense_variant	MODERATE	LOC_Os10g34920
	Chr10	18640472	C	T	missense_variant	MODERATE	LOC_Os10g34930
	Chr10	18656849	G	A	missense_variant	MODERATE	LOC_Os10g34940
	Chr10	18656862	CACG	C	conservative_inframe_deletion	MODERATE	LOC_Os10g34940
	Chr10	18659821	ACTC	A	conservative_inframe_deletion	MODERATE	LOC_Os10g34960
	Chr10	18660042	C	T	missense_variant	MODERATE	LOC_Os10g34960
	Chr10	18661578	G	A	missense_variant	MODERATE	LOC_Os10g34970
	Chr10	18662761	T	C	missense_variant	MODERATE	LOC_Os10g34970
	Chr10	18663134	T	C	missense_variant	MODERATE	LOC_Os10g34970
	Chr10	18664274	A	G	missense_variant	MODERATE	LOC_Os10g34980
	Chr10	18664276	G	A	missense_variant	MODERATE	LOC_Os10g34980
	Chr10	18664307	G	A	missense_variant	MODERATE	LOC_Os10g34980
	Chr10	18664336	A	G	missense_variant	MODERATE	LOC_Os10g34980
	Chr10	18664502	G	A	missense_variant	MODERATE	LOC_Os10g34980
	Chr10	18664532	C	T	missense_variant	MODERATE	LOC_Os10g34980
	Chr10	18664592	A	G	missense_variant	MODERATE	LOC_Os10g34980
	Chr10	18664737	T	C	missense_variant	MODERATE	LOC_Os10g34980
	Chr10	18664774	T	C	missense_variant	MODERATE	LOC_Os10g34980
	Chr10	18666765	A	G	missense_variant	MODERATE	LOC_Os10g34990
	Chr10	18666810	G	C	missense_variant	MODERATE	LOC_Os10g34990
	Chr10	18668512	G	C	missense_variant	MODERATE	LOC_Os10g35000
	Chr10	18671345	G	C	missense_variant	MODERATE	LOC_Os10g35010
	Chr10	18684310	C	T	missense_variant	MODERATE	LOC_Os10g35020
	Chr10	18684535	G	C	missense_variant	MODERATE	LOC_Os10g35020
	Chr10	18684950	C	CGAG	disruptive_inframe_insertion	MODERATE	LOC_Os10g35020
	Chr10	18689539	A	C	missense_variant	MODERATE	LOC_Os10g35030
	Chr10	18697621	G	C	missense_variant	MODERATE	LOC_Os10g35040
	Chr10	18698787	CCGGCGGCGGCGGCGG	C	conservative_inframe_deletion	MODERATE	LOC_Os10g35040
	Chr10	18699638	T	C	missense_variant	MODERATE	LOC_Os10g35040
	Chr10	18714498	G	A	missense_variant	MODERATE	LOC_Os10g35080
	Chr10	18715301	T	A	missense_variant	MODERATE	LOC_Os10g35080
	Chr10	18721216	A	C	missense_variant	MODERATE	LOC_Os10g35090
	Chr10	18724976	C	T	missense_variant	MODERATE	LOC_Os10g35100
	Chr10	18724979	C	T	missense_variant	MODERATE	LOC_Os10g35100
	Chr10	18725016	C	T	missense_variant	MODERATE	LOC_Os10g35100
	Chr10	18725063	C	T	missense_variant	MODERATE	LOC_Os10g35100
	Chr10	18725087	T	C	missense_variant	MODERATE	LOC_Os10g35100
	Chr10	18725127	C	T	missense_variant	MODERATE	LOC_Os10g35100
	Chr10	18745580	TCCAAGC	T	conservative_inframe_deletion	MODERATE	LOC_Os10g35120
	Chr10	18745588	G	T	missense_variant	MODERATE	LOC_Os10g35120
	Chr10	18745637	CAAGAAG	C	disruptive_inframe_deletion	MODERATE	LOC_Os10g35120
	Chr10	18745846	G	C	missense_variant	MODERATE	LOC_Os10g35120
	Chr10	18745912	G	A	missense_variant	MODERATE	LOC_Os10g35120
	Chr10	18748126	G	C	missense_variant&splice_region_variant	MODERATE	LOC_Os10g35130
	Chr10	18749935	T	C	missense_variant	MODERATE	LOC_Os10g35130
	Chr10	18757121	G	T	missense_variant	MODERATE	LOC_Os10g35150
	Chr10	18770743	A	G	missense_variant	MODERATE	LOC_Os10g35160
	Chr10	18770963	G	A	missense_variant	MODERATE	LOC_Os10g35160
	Chr10	18770983	A	T	missense_variant	MODERATE	LOC_Os10g35160
	Chr10	18771160	G	C	missense_variant	MODERATE	LOC_Os10g35160
	Chr10	18771431	C	T	missense_variant	MODERATE	LOC_Os10g35160
	Chr10	18771559	G	T	missense_variant	MODERATE	LOC_Os10g35160
	Chr10	18771566	T	C	missense_variant	MODERATE	LOC_Os10g35160
	Chr10	18771772	G	A	missense_variant	MODERATE	LOC_Os10g35160
	Chr10	18771820	T	G	missense_variant	MODERATE	LOC_Os10g35160
	Chr10	18772642	A	G	missense_variant	MODERATE	LOC_Os10g35160
	Chr10	18775927	T	A	missense_variant	MODERATE	LOC_Os10g35170
	Chr10	18790201	G	GGGCGCCCGC	conservative_inframe_insertion	MODERATE	LOC_Os10g35180
	Chr10	18790229	T	G	missense_variant	MODERATE	LOC_Os10g35180
	Chr10	18797711	C	T	missense_variant	MODERATE	LOC_Os10g35190
	Chr10	18799213	A	T	missense_variant	MODERATE	LOC_Os10g35200
	Chr10	18811355	AGAAGAG	A	disruptive_inframe_deletion	MODERATE	LOC_Os10g35210
	Chr10	18823851	C	T	missense_variant	MODERATE	LOC_Os10g35230
	Chr10	18824095	A	C	missense_variant	MODERATE	LOC_Os10g35230
	Chr10	18824112	T	C	missense_variant	MODERATE	LOC_Os10g35230
	Chr10	18824213	A	T	missense_variant	MODERATE	LOC_Os10g35230
	Chr10	18824643	A	G	missense_variant	MODERATE	LOC_Os10g35230
	Chr10	18824748	TGCCCAAGGCCGCGAAACCGAG	T	conservative_inframe_deletion	MODERATE	LOC_Os10g35230
	Chr10	18824886	C	T	missense_variant	MODERATE	LOC_Os10g35230
	Chr10	18824958	G	T	missense_variant	MODERATE	LOC_Os10g35230
	Chr10	18834320	C	T	missense_variant	MODERATE	LOC_Os10g35240
	Chr10	18834332	C	A	missense_variant	MODERATE	LOC_Os10g35240
	Chr10	18834713	T	C	missense_variant	MODERATE	LOC_Os10g35240
	Chr10	18834720	G	C	missense_variant	MODERATE	LOC_Os10g35240
	Chr10	18834721	C	G	missense_variant	MODERATE	LOC_Os10g35240
	Chr10	18834722	A	T	missense_variant	MODERATE	LOC_Os10g35240
	Chr10	18834779	G	C	missense_variant	MODERATE	LOC_Os10g35240
	Chr10	18835334	T	C	missense_variant	MODERATE	LOC_Os10g35240
	Chr10	18835337	G	T	missense_variant	MODERATE	LOC_Os10g35240
	Chr10	18835345	T	G	missense_variant	MODERATE	LOC_Os10g35240
	Chr10	18835475	C	T	missense_variant	MODERATE	LOC_Os10g35240
	Chr10	18838251	C	T	missense_variant	MODERATE	LOC_Os10g35250
	Chr10	18840904	T	C	missense_variant	MODERATE	LOC_Os10g35250
	Chr10	18847798	T	C	missense_variant	MODERATE	LOC_Os10g35260
	Chr10	18848513	CCGCCGGCGG	C	conservative_inframe_deletion	MODERATE	LOC_Os10g35260
	Chr10	18849063	A	G	missense_variant	MODERATE	LOC_Os10g35260
	Chr10	18850468	G	T	missense_variant	MODERATE	LOC_Os10g35270
	Chr10	18852690	T	C	missense_variant	MODERATE	LOC_Os10g35280
	Chr10	18853865	T	C	missense_variant	MODERATE	LOC_Os10g35280
	Chr10	18855166	C	T	missense_variant	MODERATE	LOC_Os10g35280
	Chr10	18858232	T	C	missense_variant	MODERATE	LOC_Os10g35290
	Chr10	18864204	C	T	missense_variant	MODERATE	LOC_Os10g35290
	Chr10	18872724	G	A	missense_variant	MODERATE	LOC_Os10g35294
	Chr10	18882591	G	A	missense_variant	MODERATE	LOC_Os10g35310
	Chr10	18883463	G	A	missense_variant	MODERATE	LOC_Os10g35320
	Chr10	18883475	C	T	missense_variant	MODERATE	LOC_Os10g35320
	Chr10	18883569	A	G	missense_variant	MODERATE	LOC_Os10g35320
	Chr10	18883621	G	T	missense_variant	MODERATE	LOC_Os10g35320
	Chr10	18883626	C	T	missense_variant	MODERATE	LOC_Os10g35320
	Chr10	18883662	G	A	missense_variant	MODERATE	LOC_Os10g35320
	Chr10	18883674	T	C	missense_variant	MODERATE	LOC_Os10g35320
	Chr10	18883716	ACGGCGG	A	conservative_inframe_deletion	MODERATE	LOC_Os10g35320
	Chr10	18883724	G	A	missense_variant	MODERATE	LOC_Os10g35320
	Chr10	18883827	T	C	missense_variant	MODERATE	LOC_Os10g35320
	Chr10	18883829	A	G	missense_variant	MODERATE	LOC_Os10g35320
	Chr10	18883931	T	C	missense_variant	MODERATE	LOC_Os10g35320
	Chr10	18883949	G	A	missense_variant	MODERATE	LOC_Os10g35320
	Chr10	18883965	G	A	missense_variant	MODERATE	LOC_Os10g35320
	Chr10	18884040	T	C	missense_variant	MODERATE	LOC_Os10g35320
	Chr10	18888148	C	CTCG	disruptive_inframe_insertion&splice_region_variant	MODERATE	LOC_Os10g35330
	Chr10	18888396	C	T	missense_variant	MODERATE	LOC_Os10g35330
	Chr10	18888504	T	C	missense_variant	MODERATE	LOC_Os10g35330
	Chr10	18888632	G	A	missense_variant	MODERATE	LOC_Os10g35330
	Chr10	18898817	T	C	missense_variant	MODERATE	LOC_Os10g35360
	Chr10	18901924	T	C	missense_variant	MODERATE	LOC_Os10g35370
	Chr10	18902173	C	G	missense_variant	MODERATE	LOC_Os10g35370
	Chr10	18902191	A	G	missense_variant	MODERATE	LOC_Os10g35370
	Chr10	18906908	T	C	missense_variant	MODERATE	LOC_Os10g35380
	Chr10	18907153	ACGGCGGCGG	A	disruptive_inframe_deletion	MODERATE	LOC_Os10g35380
	Chr10	18911369	A	T	missense_variant	MODERATE	LOC_Os10g35380
	Chr10	18912782	A	AGAGATGGAGCATCTTCCTGTC	disruptive_inframe_insertion	MODERATE	LOC_Os10g35380
	Chr10	18932755	G	C	missense_variant	MODERATE	LOC_Os10g35424
	Chr10	18933095	T	C	missense_variant	MODERATE	LOC_Os10g35424
	Chr10	18933131	G	A	missense_variant	MODERATE	LOC_Os10g35424
	Chr10	18933199	C	T	missense_variant	MODERATE	LOC_Os10g35424
	Chr10	18933266	T	C	missense_variant	MODERATE	LOC_Os10g35424
	Chr10	18933421	A	G	missense_variant	MODERATE	LOC_Os10g35424
	Chr10	18933427	G	A	missense_variant	MODERATE	LOC_Os10g35424
	Chr10	18935821	T	C	missense_variant	MODERATE	LOC_Os10g35436
	Chr10	18935883	A	G	missense_variant	MODERATE	LOC_Os10g35436
	Chr10	18935974	C	T	missense_variant	MODERATE	LOC_Os10g35436
	Chr10	18936037	G	A	missense_variant	MODERATE	LOC_Os10g35436
	Chr10	18936339	C	T	missense_variant	MODERATE	LOC_Os10g35436
	Chr10	18936928	G	A	missense_variant	MODERATE	LOC_Os10g35436
	Chr10	18937020	A	G	missense_variant	MODERATE	LOC_Os10g35436
	Chr10	18937035	A	G	missense_variant	MODERATE	LOC_Os10g35436
	Chr10	18937084	G	T	missense_variant	MODERATE	LOC_Os10g35436
	Chr10	18937110	A	G	missense_variant	MODERATE	LOC_Os10g35436
	Chr10	18937152	A	G	missense_variant	MODERATE	LOC_Os10g35436
	Chr10	18937155	C	T	missense_variant	MODERATE	LOC_Os10g35436
	Chr10	18937185	A	G	missense_variant	MODERATE	LOC_Os10g35436
	Chr10	18937227	G	A	missense_variant	MODERATE	LOC_Os10g35436
	Chr10	18937416	G	T	missense_variant	MODERATE	LOC_Os10g35436
	Chr10	18937620	G	A	missense_variant	MODERATE	LOC_Os10g35436
	Chr10	18952213	A	T	missense_variant	MODERATE	LOC_Os10g35440
	Chr10	18952223	C	G	missense_variant	MODERATE	LOC_Os10g35440
	Chr10	18974484	T	G	missense_variant	MODERATE	LOC_Os10g35450
	Chr10	18974856	C	T	missense_variant	MODERATE	LOC_Os10g35450
	Chr10	18977220	G	A	missense_variant	MODERATE	LOC_Os10g35460
	Chr10	18977467	T	C	missense_variant	MODERATE	LOC_Os10g35460
	Chr10	18978735	C	G	missense_variant	MODERATE	LOC_Os10g35460
	Chr10	18987100	A	G	missense_variant	MODERATE	LOC_Os10g35480
	Chr10	18987115	A	G	missense_variant	MODERATE	LOC_Os10g35480
	Chr10	18995425	T	C	missense_variant	MODERATE	LOC_Os10g35500
	Chr10	18999214	T	C	missense_variant	MODERATE	LOC_Os10g35520
	Chr10	19000633	G	C	missense_variant	MODERATE	LOC_Os10g35520
	Chr10	19007490	C	G	missense_variant	MODERATE	LOC_Os10g35540
	Chr10	19007543	C	A	missense_variant	MODERATE	LOC_Os10g35540
	Chr10	19019147	A	C	missense_variant	MODERATE	LOC_Os10g35560
	Chr10	19021951	A	G	missense_variant	MODERATE	LOC_Os10g35560
	Chr10	19024511	C	T	missense_variant	MODERATE	LOC_Os10g35560
	Chr10	19044969	A	G	missense_variant	MODERATE	LOC_Os10g35604
	Chr10	19045017	A	C	missense_variant	MODERATE	LOC_Os10g35604
	Chr10	19045062	C	T	missense_variant	MODERATE	LOC_Os10g35604
	Chr10	19045069	A	G	missense_variant	MODERATE	LOC_Os10g35604
	Chr10	19045293	C	T	missense_variant	MODERATE	LOC_Os10g35604
	Chr10	19045315	C	G	missense_variant	MODERATE	LOC_Os10g35604
	Chr10	19057606	A	G	missense_variant	MODERATE	LOC_Os10g35640
	Chr10	19057844	T	C	missense_variant	MODERATE	LOC_Os10g35640
	Chr10	19064225	G	A	missense_variant	MODERATE	LOC_Os10g35644
	Chr10	19067310	C	T	missense_variant	MODERATE	LOC_Os10g35650
	Chr10	19080060	A	C	missense_variant	MODERATE	LOC_Os10g35670
	Chr10	19081136	T	A	missense_variant	MODERATE	LOC_Os10g35670
	Chr10	19083022	T	C	missense_variant	MODERATE	LOC_Os10g35680
	Chr10	19083096	G	A	missense_variant	MODERATE	LOC_Os10g35680
	Chr10	19083169	TCGCCGCCGC	T	conservative_inframe_deletion	MODERATE	LOC_Os10g35680
	Chr10	19085214	G	T	missense_variant	MODERATE	LOC_Os10g35690
	Chr10	19085243	T	G	missense_variant	MODERATE	LOC_Os10g35690
	Chr10	19087095	C	T	missense_variant	MODERATE	LOC_Os10g35690
	Chr10	19095308	C	CAGG	disruptive_inframe_insertion	MODERATE	LOC_Os10g35710
	Chr10	19095308	C	CAGG	disruptive_inframe_insertion&splice_region_variant	MODERATE	LOC_Os10g35710
	Chr10	19097107	T	C	missense_variant	MODERATE	LOC_Os10g35720
	Chr10	19099220	G	T	missense_variant	MODERATE	LOC_Os10g35720
	Chr10	19099683	T	C	missense_variant	MODERATE	LOC_Os10g35720
	Chr10	19104975	C	T	missense_variant	MODERATE	LOC_Os10g35730
	Chr10	19105076	C	T	missense_variant	MODERATE	LOC_Os10g35730
	Chr10	19105343	G	A	missense_variant	MODERATE	LOC_Os10g35730
	Chr10	19105479	A	G	missense_variant	MODERATE	LOC_Os10g35730
	Chr10	19105518	C	T	missense_variant	MODERATE	LOC_Os10g35730
	Chr10	19108356	G	C	missense_variant	MODERATE	LOC_Os10g35740
	Chr10	19108458	T	C	missense_variant	MODERATE	LOC_Os10g35740
	Chr10	19108978	T	TCTC	disruptive_inframe_insertion	MODERATE	LOC_Os10g35750
	Chr10	19109079	A	T	missense_variant	MODERATE	LOC_Os10g35750
	Chr10	19109887	A	T	missense_variant	MODERATE	LOC_Os10g35750
	Chr10	19110595	A	G	missense_variant	MODERATE	LOC_Os10g35750
	Chr10	19110602	T	C	missense_variant	MODERATE	LOC_Os10g35750
	Chr10	19112586	T	C	missense_variant	MODERATE	LOC_Os10g35760
	Chr10	19113001	G	C	missense_variant	MODERATE	LOC_Os10g35760
	Chr10	19113572	T	C	missense_variant	MODERATE	LOC_Os10g35760
	Chr10	19113626	T	C	missense_variant	MODERATE	LOC_Os10g35760
	Chr10	19113725	C	T	missense_variant	MODERATE	LOC_Os10g35760
	Chr10	19130119	C	T	missense_variant	MODERATE	LOC_Os10g35770
	Chr10	19130268	G	A	missense_variant	MODERATE	LOC_Os10g35770
	Chr10	19130671	G	A	missense_variant	MODERATE	LOC_Os10g35770
	Chr10	19133089	CCGT	C	disruptive_inframe_deletion	MODERATE	LOC_Os10g35770
	Chr10	19133149	C	CAAT	disruptive_inframe_insertion	MODERATE	LOC_Os10g35770
	Chr10	19135512	G	C	missense_variant	MODERATE	LOC_Os10g35780
	Chr10	19136465	T	C	missense_variant	MODERATE	LOC_Os10g35780
	Chr10	19143390	A	G	missense_variant	MODERATE	LOC_Os10g35790
	Chr10	19146788	T	C	missense_variant	MODERATE	LOC_Os10g35800
	Chr10	19147133	T	C	missense_variant	MODERATE	LOC_Os10g35800
	Chr10	19152439	T	TCGG	disruptive_inframe_insertion	MODERATE	LOC_Os10g35820
	Chr10	19154656	C	T	missense_variant	MODERATE	LOC_Os10g35830
	Chr10	19155864	C	T	missense_variant	MODERATE	LOC_Os10g35830
	Chr10	19155891	G	C	missense_variant	MODERATE	LOC_Os10g35830
	Chr10	19166828	T	C	missense_variant	MODERATE	LOC_Os10g35850
	Chr10	19173770	CGCG	C	disruptive_inframe_deletion	MODERATE	LOC_Os10g35870
	Chr10	19190628	G	C	missense_variant	MODERATE	LOC_Os10g35920
	Chr10	19191592	T	C	missense_variant	MODERATE	LOC_Os10g35920
	Chr10	19213731	A	G	missense_variant	MODERATE	LOC_Os10g35950
	Chr10	19216201	G	A	missense_variant	MODERATE	LOC_Os10g35950
	Chr10	19216289	A	C	missense_variant	MODERATE	LOC_Os10g35950
	Chr10	19218938	G	C	missense_variant	MODERATE	LOC_Os10g35960
	Chr10	19241713	T	TCCG	disruptive_inframe_insertion	MODERATE	LOC_Os10g35990
	Chr10	19245781	G	GAAA	conservative_inframe_insertion	MODERATE	LOC_Os10g36000
	Chr10	19251889	A	G	missense_variant&splice_region_variant	MODERATE	LOC_Os10g36010
	Chr10	19252050	G	T	missense_variant	MODERATE	LOC_Os10g36010
	Chr10	19252075	G	A	missense_variant	MODERATE	LOC_Os10g36010
	Chr10	19252114	C	T	missense_variant	MODERATE	LOC_Os10g36010
	Chr10	19252117	T	C	missense_variant	MODERATE	LOC_Os10g36010
	Chr10	19252485	G	A	missense_variant	MODERATE	LOC_Os10g36010
	Chr10	19252608	G	A	missense_variant	MODERATE	LOC_Os10g36010
	Chr10	19255164	GGGCGGCGGCTGC	G	disruptive_inframe_deletion	MODERATE	LOC_Os10g36020
	Chr10	19255926	C	A	missense_variant	MODERATE	LOC_Os10g36030
	Chr10	19278987	A	G	missense_variant	MODERATE	LOC_Os10g36060
	Chr10	19307987	A	G	missense_variant	MODERATE	LOC_Os10g36110
	Chr10	19307996	GCTT	G	disruptive_inframe_deletion	MODERATE	LOC_Os10g36110
	Chr10	19308002	G	T	missense_variant	MODERATE	LOC_Os10g36110
	Chr10	19311538	T	C	missense_variant	MODERATE	LOC_Os10g36130
	Chr10	19311545	C	T	missense_variant	MODERATE	LOC_Os10g36130
	Chr10	19312096	G	A	missense_variant	MODERATE	LOC_Os10g36130
	Chr10	19312145	C	T	missense_variant	MODERATE	LOC_Os10g36130
	Chr10	19330694	G	A	missense_variant	MODERATE	LOC_Os10g36160
	Chr10	19330739	G	T	missense_variant	MODERATE	LOC_Os10g36160
	Chr10	19330796	A	G	missense_variant	MODERATE	LOC_Os10g36160
	Chr10	19330805	G	A	missense_variant	MODERATE	LOC_Os10g36160
	Chr10	19330806	A	C	missense_variant	MODERATE	LOC_Os10g36160
	Chr10	19330836	C	CTGT	conservative_inframe_insertion	MODERATE	LOC_Os10g36160
	Chr10	19330840	CGCT	C	disruptive_inframe_deletion	MODERATE	LOC_Os10g36160
	Chr10	19330856	G	GCCCCCACCGCCA	conservative_inframe_insertion	MODERATE	LOC_Os10g36160
	Chr10	19330883	A	G	missense_variant	MODERATE	LOC_Os10g36160
	Chr10	19330898	A	G	missense_variant	MODERATE	LOC_Os10g36160
	Chr10	19335407	T	C	missense_variant	MODERATE	LOC_Os10g36170
	Chr10	19335416	C	T	missense_variant	MODERATE	LOC_Os10g36170
