# Supplementary material for: Integration of QTL Mapping and Whole Genome Sequencing Identifies Candidate Genes for Alkalinity Tolerance in Rice (Oryza sativa)
Source: Int J Mol Sci. 2022 Oct 4;23(19):11791. doi: 10.3390/ijms231911791 (PMC9569586; doi:10.3390/ijms231911791)
Supplement: Supplementary file 1 [file ijms-23-11791-s001.zip › Table S8.xlsx]

## Sheet: Sheet1
Table S8. List of primers used for gene expression by qRT-PCR.
Primer Name	Sequence (5' - 3')	Length	Locus ID	Annotation	Amplicon Size
08g01560_qRTF	GGGATGAGATTGGAGGAACC	20	LOC_Os08g01560	Expressed Protein	140 bp
08g01560_qRTR	TGTTGAGACGGTGAGCAGTC	20
08g01720_qRTF	ATCCTTCTTCCTCCTCCCTTC	21	LOC_Os08g01720	Expressed Protein	127 bp
08g01720_qRTR	TCGCCTTCCTCATCGTCTAC	20
09g32550_qRTF	CGAGAAGCTGAACGAGACG	19	LOC_Os09g32550	Glucan endo-1,3-beta-glucosidase precursor, putative, expressed	145 bp
09g32550_qRTR	CGAGTTGAAGGCGTAGCTG	19
09g32860_qRTF	CAGTGCCTAGCCTTCCAGAG	20	LOC_Os09g32860	OsFBX335 - F-box domain containing protein, expressed	100 bp
09g32860_qRTR	TGACGAAAAGCACGAGACAC	20
10g33970_qRTF	GATTAGGCCTCCGGTTAAGG	20	LOC_Os10g33970	Double-stranded RNA binding motif containing protein, expressed	122 bp
10g33970_qRTR	GGGTTTTCGGAAGAGAGTCC	20
10g34000_qRTF	TGCTCGTGTACACCGTCTTCTC	22	LOC_Os10g34000	Aquaporin protein, putative, expressed	113 bp
10g34000_qRTR	GAGGTGCACCACGAACACC	19
10g35040_qRTF	TTCAGGATAGCGAGGTGGAG	20	LOC_Os10g35040	Receptor kinase like protein, putative, expressed	101 bp
10g35040_qRTR	CGGCTCTTCTTGCTGTGG	18
10g35170_qRTF	TCCCGAGATTGAACAAGGAC	20	LOC_Os10g35170	Semialdehyde dehydrogenase, NAD binding domain containing protein, putative, expressed	118 bp
10g35170_qRTR	TGCCATTTCAACAAACATGG	20
